# Supplementary material for: S,S′-Butane-1,4-diyl bis­(benzene­carbo­thio­ate)
Source: Acta Crystallogr Sect E Struct Rep Online. 2013 Oct 5;69(Pt 11):o1612. doi: 10.1107/S1600536813026822 (PMC3884287; doi:10.1107/S1600536813026822)
Supplement: Supplementary file 1 [file e-69-o1612-sup1.cif]

##############################################################################
#                                                                            #
# This CIF contains the data in a paper accepted for publication in          #
# Acta Crystallographica Section E. It conforms to the requirements of       #
# Notes for Authors for Acta Crystallographica Section E, and has been       #
# peer reviewed under the auspices of the IUCr Commission on Journals.       #
#                                                                            #
# Full details of the Crystallographic Information File format               #
# are given in the paper "The Crystallographic Information File (CIF):       #
# a New Standard Archive File for Crystallography" by S. R. Hall, F. H.      #
# Allen and I. D. Brown [Acta Cryst. (1991), A47, 655-685].                  #
#                                                                            #
# The current version of the core CIF dictionary is obtainable from          #
# ftp://ftp.iucr.org/pub/cif_core.dic.                                       #
#                                                                            #
# Software is freely available for graphical display of the structure(s)     #
# in this CIF. For information consult the CIF software page                 #
# http://www.iucr.org/resources/cif/software.                                #
#                                                                            #
# This file may be used for bona fide research purposes within the           #
# scientific community so long as proper attribution is given to the journal # 
# article from which it was obtained.                                        #
#                                                                            #
##############################################################################
data_I
_audit_creation_method     SHELXL-97
_journal_date_recd_electronic     2013-09-20
_journal_date_accepted     2013-09-30
_journal_name_full     'Acta Crystallographica, Section E'
_journal_year     2013
_journal_volume     69
_journal_issue     11
_journal_page_first     o1612
_journal_page_last     o1612
_journal_paper_category     QO
_journal_paper_doi     10.1107/S1600536813026822
_journal_coeditor_code     IS5305
_publ_contact_author_name     'Yuji Sasanuma'
_publ_contact_author_address
;
Department of Applied Chemistry and
Biotechnology, Chiba University, 1-33
Yayoi-cho, Inage-ku, Chiba 263-8522, Japan
;
_publ_contact_author_email     sasanuma@faculty.chiba-u.jp
_publ_contact_author_fax     '+81 43 290 3394'
_publ_contact_author_phone     '+81 43 290 3394'
_publ_section_title
;
<i>S</i>,<i>S</i>'-Butane-1,4-diyl bis(benzenecarbothioate)
;
_publ_section_title_footnote     .
loop_
    _publ_author_name
    _publ_author_address
    'Daisuke Abe '
;
Department of Applied Chemistry and Biotechnology, Chiba University, 1-33
Yayoi-cho, Inage-ku, Chiba 263-8522, Japan
;
    'Yuji Sasanuma'
;
Department of Applied Chemistry and Biotechnology, Chiba University, 1-33
Yayoi-cho, Inage-ku, Chiba 263-8522, Japan
;
_publ_section_synopsis     .
_database_code_depnum_ccdc_archive     'CCDC 963649'
_chemical_name_systematic
;
<i>S</i>,<i>S</i>'-Butane-1,4-diyl bis(benzenecarbothioate)
;
_chemical_formula_moiety     'C18 H18 O2 S2'
_chemical_formula_sum     'C18 H18 O2 S2'
_chemical_formula_iupac     'C18 H18 O2 S2'
_chemical_formula_weight     330.44
_chemical_melting_point     323
_symmetry_cell_setting     monoclinic
_symmetry_space_group_name_H-M     'P 21/c'
_symmetry_space_group_name_Hall     '-P 2ybc'
loop_
    _symmetry_equiv_pos_as_xyz
    'x, y, z'
    '-x, y+1/2, -z+1/2'
    '-x, -y, -z'
    'x, -y-1/2, z-1/2'
_cell_length_a     13.2230(14)
_cell_length_b     4.8903(5)
_cell_length_c     13.2638(15)
_cell_angle_alpha     90.00
_cell_angle_beta     106.8970(10)
_cell_angle_gamma     90.00
_cell_volume     820.67(15)
_cell_formula_units_Z     2
_cell_measurement_reflns_used     2016
_cell_measurement_theta_min     3.15
_cell_measurement_theta_max     26.84
_cell_measurement_temperature     173
_exptl_crystal_description     plate
_exptl_crystal_colour     colourless
_exptl_crystal_size_max     0.30
_exptl_crystal_size_mid     0.30
_exptl_crystal_size_min     0.05
_exptl_crystal_density_diffrn     1.337
_exptl_crystal_density_meas     ?
_exptl_crystal_density_method     'not measured'
_exptl_crystal_F_000     348
_exptl_absorpt_coefficient_mu     0.328
_exptl_absorpt_correction_type     multi-scan
_exptl_absorpt_process_details     '(SADABS; Bruker, 2001)'
_exptl_absorpt_correction_T_min     0.9079
_exptl_absorpt_correction_T_max     0.9838
_exptl_special_details     ?
_diffrn_ambient_temperature     173
_diffrn_radiation_type     'Mo K\a'
_diffrn_radiation_wavelength     0.71073
_diffrn_radiation_monochromator     graphite
_diffrn_measurement_device_type     'Bruker APEXII CCD'
_diffrn_measurement_method     '\f and \w scans'
_diffrn_detector_area_resol_mean     8.333
_diffrn_reflns_number     4326
_diffrn_reflns_av_R_equivalents     0.0146
_diffrn_reflns_av_sigmaI/netI     0.0185
_diffrn_reflns_theta_min     3.15
_diffrn_reflns_theta_max     27.50
_diffrn_reflns_theta_full     25.50
_diffrn_measured_fraction_theta_max     0.973
_diffrn_measured_fraction_theta_full     0.996
_diffrn_reflns_limit_h_min     -15
_diffrn_reflns_limit_h_max     17
_diffrn_reflns_limit_k_min     -6
_diffrn_reflns_limit_k_max     6
_diffrn_reflns_limit_l_min     -13
_diffrn_reflns_limit_l_max     17
_refine_special_details
;
Refinement of <i>F</i>^2^ against ALL reflections. The weighted <i>R</i>-factor
<i>wR</i> and goodness of fit <i>S</i> are based on <i>F</i>^2^, conventional
<i>R</i>-factors <i>R</i> are based on <i>F</i>, with <i>F</i> set to zero for
negative <i>F</i>^2^. The threshold expression of <i>F</i>^2^ >
\s(<i>F</i>^2^) is used only for calculating <i>R</i>-factors(gt) <i>etc</i>.
and is not relevant to the choice of reflections for refinement.
<i>R</i>-factors based on <i>F</i>^2^ are statistically about twice as large
as those based on <i>F</i>, and <i>R</i>-factors based on ALL data will be
even larger.
;
_reflns_number_total     1845
_reflns_number_gt     1626
_reflns_threshold_expression     I>2sigma(I)
_refine_ls_structure_factor_coef     Fsqd
_refine_ls_matrix_type     full
_refine_ls_R_factor_all     0.0344
_refine_ls_R_factor_gt     0.0296
_refine_ls_wR_factor_gt     0.0792
_refine_ls_wR_factor_ref     0.0828
_refine_ls_goodness_of_fit_ref     1.046
_refine_ls_restrained_S_all     1.046
_refine_ls_number_reflns     1845
_refine_ls_number_parameters     100
_refine_ls_number_restraints     0
_refine_ls_hydrogen_treatment     constr
_refine_ls_weighting_scheme     calc
_refine_ls_weighting_details
         'calc w=1/[\s^2^(Fo^2^)+(0.0413P)^2^+0.1965P] where P=(Fo^2^+2Fc^2^)/3'
_atom_sites_solution_hydrogens     geom
_atom_sites_solution_primary     direct
_atom_sites_solution_secondary     difmap
_refine_ls_shift/su_max     0.001
_refine_ls_shift/su_mean     0.000
_refine_diff_density_max     0.214
_refine_diff_density_min     -0.239
_refine_ls_extinction_method     none
_refine_ls_extinction_coef     ?
loop_
    _atom_type_symbol
    _atom_type_description
    _atom_type_scat_dispersion_real
    _atom_type_scat_dispersion_imag
    _atom_type_scat_source
    C C 0.0033 0.0016 'International Tables Vol C Tables 4.2.6.8 and 6.1.1.4'
    H H 0.0000 0.0000 'International Tables Vol C Tables 4.2.6.8 and 6.1.1.4'
    O O 0.0106 0.0060 'International Tables Vol C Tables 4.2.6.8 and 6.1.1.4'
    S S 0.1246 0.1234 'International Tables Vol C Tables 4.2.6.8 and 6.1.1.4'
_computing_data_collection     'APEX2 (Bruker, 2007)'
_computing_cell_refinement     'SAINT (Bruker, 2007)'
_computing_data_reduction     '<i>SAINT</i> (Bruker, 2007)'
_computing_structure_solution     'SHELXS97 (Sheldrick, 2008)'
_computing_structure_refinement     '<i>SHELXL97</i> (Sheldrick, 2008)'
_computing_molecular_graphics
;
<i>SHELXTL</i> (Sheldrick, 2008)
and <i>Mercury</i> (Macrae <i>et al.</i>, 2006)
;
_computing_publication_material
               '<i>SHELXTL</i> (Sheldrick, 2008) and <i>PLATON</i> (Spek, 2009)'
loop_
    _atom_site_type_symbol
    _atom_site_label
    _atom_site_fract_x
    _atom_site_fract_y
    _atom_site_fract_z
    _atom_site_U_iso_or_equiv
    _atom_site_adp_type
    _atom_site_calc_flag
    _atom_site_refinement_flags
    _atom_site_occupancy
    _atom_site_symmetry_multiplicity
    _atom_site_disorder_assembly
    _atom_site_disorder_group
    C C1 0.70285(9) 0.4894(3) 0.15671(9) 0.0292(3) Uani d . 1 1 . .
    C C2 0.62320(10) 0.6555(3) 0.09507(10) 0.0350(3) Uani d . 1 1 . .
    H H2 0.6032 0.6402 0.0205 0.042 Uiso calc R 1 1 . .
    C C3 0.57314(11) 0.8429(3) 0.14248(12) 0.0422(3) Uani d . 1 1 . .
    H H3 0.5188 0.9562 0.1003 0.051 Uiso calc R 1 1 . .
    C C4 0.60192(12) 0.8656(3) 0.25099(12) 0.0414(3) Uani d . 1 1 . .
    H H4 0.5688 0.9982 0.2832 0.050 Uiso calc R 1 1 . .
    C C5 0.67851(12) 0.6964(3) 0.31244(11) 0.0427(3) Uani d . 1 1 . .
    H H5 0.6968 0.7092 0.3870 0.051 Uiso calc R 1 1 . .
    C C6 0.72895(11) 0.5077(3) 0.26594(10) 0.0376(3) Uani d . 1 1 . .
    H H6 0.7814 0.3905 0.3087 0.045 Uiso calc R 1 1 . .
    C C7 0.75788(10) 0.2993(3) 0.10215(10) 0.0311(3) Uani d . 1 1 . .
    C C8 0.91038(11) -0.0700(3) 0.08957(11) 0.0377(3) Uani d . 1 1 . .
    H H8A 0.9495 -0.2334 0.1244 0.045 Uiso calc R 1 1 . .
    H H8B 0.8470 -0.1342 0.0344 0.045 Uiso calc R 1 1 . .
    C C9 0.98021(10) 0.0896(3) 0.03740(11) 0.0382(3) Uani d . 1 1 . .
    H H9A 1.0415 0.1647 0.0924 0.046 Uiso calc R 1 1 . .
    H H9B 0.9397 0.2452 -0.0023 0.046 Uiso calc R 1 1 . .
    O O1 0.73074(8) 0.2677(2) 0.00745(7) 0.0429(3) Uani d . 1 1 . .
    S S1 0.86863(3) 0.12549(8) 0.18584(3) 0.03886(13) Uani d . 1 1 . .
loop_
    _atom_site_aniso_label
    _atom_site_aniso_U_11
    _atom_site_aniso_U_22
    _atom_site_aniso_U_33
    _atom_site_aniso_U_12
    _atom_site_aniso_U_13
    _atom_site_aniso_U_23
    C1 0.0297(6) 0.0284(6) 0.0294(6) -0.0041(5) 0.0084(5) 0.0010(5)
    C2 0.0353(7) 0.0401(7) 0.0308(6) 0.0017(5) 0.0115(5) 0.0074(5)
    C3 0.0405(7) 0.0437(8) 0.0455(8) 0.0097(6) 0.0174(6) 0.0129(6)
    C4 0.0428(8) 0.0397(7) 0.0477(8) 0.0029(6) 0.0224(6) -0.0016(6)
    C5 0.0469(8) 0.0496(9) 0.0322(7) 0.0018(7) 0.0123(6) -0.0050(6)
    C6 0.0392(7) 0.0415(8) 0.0294(6) 0.0040(6) 0.0057(5) 0.0006(6)
    C7 0.0315(6) 0.0308(6) 0.0295(6) -0.0024(5) 0.0063(5) 0.0014(5)
    C8 0.0353(7) 0.0341(7) 0.0414(7) 0.0042(5) 0.0076(6) -0.0029(6)
    C9 0.0319(7) 0.0347(7) 0.0471(8) 0.0018(5) 0.0099(6) -0.0062(6)
    O1 0.0479(6) 0.0495(6) 0.0282(5) 0.0103(5) 0.0060(4) -0.0027(4)
    S1 0.0346(2) 0.0456(2) 0.0328(2) 0.00686(14) 0.00426(14) -0.00058(14)
_geom_special_details
;
All e.s.d.'s (except the e.s.d. in the dihedral angle between two l.s. planes)
are estimated using the full covariance matrix. The cell e.s.d.'s are taken
into account individually in the estimation of e.s.d.'s in distances, angles
and torsion angles; correlations between e.s.d.'s in cell parameters are only
used when they are defined by crystal symmetry. An approximate (isotropic)
treatment of cell e.s.d.'s is used for estimating e.s.d.'s involving l.s.
planes.
;
loop_
    _geom_bond_atom_site_label_1
    _geom_bond_atom_site_label_2
    _geom_bond_site_symmetry_2
    _geom_bond_distance
    _geom_bond_publ_flag
    C1 C6 . 1.3913(17) ?
    C1 C2 . 1.3916(17) ?
    C1 C7 . 1.4912(17) ?
    C2 C3 . 1.3841(19) ?
    C2 H2 . 0.9500 ?
    C3 C4 . 1.382(2) ?
    C3 H3 . 0.9500 ?
    C4 C5 . 1.377(2) ?
    C4 H4 . 0.9500 ?
    C5 C6 . 1.384(2) ?
    C5 H5 . 0.9500 ?
    C6 H6 . 0.9500 ?
    C7 O1 . 1.2117(15) ?
    C7 S1 . 1.7761(13) ?
    C8 C9 . 1.5204(19) ?
    C8 S1 . 1.8053(14) ?
    C8 H8A . 0.9900 ?
    C8 H8B . 0.9900 ?
    C9 C9 3_755 1.526(3) ?
    C9 H9A . 0.9900 ?
    C9 H9B . 0.9900 ?
loop_
    _geom_angle_atom_site_label_1
    _geom_angle_atom_site_label_2
    _geom_angle_atom_site_label_3
    _geom_angle_site_symmetry_1
    _geom_angle_site_symmetry_3
    _geom_angle
    _geom_angle_publ_flag
    C6 C1 C2 . . 119.39(12) ?
    C6 C1 C7 . . 122.48(11) ?
    C2 C1 C7 . . 118.13(11) ?
    C3 C2 C1 . . 119.98(12) ?
    C3 C2 H2 . . 120.0 ?
    C1 C2 H2 . . 120.0 ?
    C4 C3 C2 . . 120.21(13) ?
    C4 C3 H3 . . 119.9 ?
    C2 C3 H3 . . 119.9 ?
    C5 C4 C3 . . 120.04(13) ?
    C5 C4 H4 . . 120.0 ?
    C3 C4 H4 . . 120.0 ?
    C4 C5 C6 . . 120.26(13) ?
    C4 C5 H5 . . 119.9 ?
    C6 C5 H5 . . 119.9 ?
    C5 C6 C1 . . 120.06(13) ?
    C5 C6 H6 . . 120.0 ?
    C1 C6 H6 . . 120.0 ?
    O1 C7 C1 . . 122.90(12) ?
    O1 C7 S1 . . 121.94(10) ?
    C1 C7 S1 . . 115.15(9) ?
    C9 C8 S1 . . 113.65(10) ?
    C9 C8 H8A . . 108.8 ?
    S1 C8 H8A . . 108.8 ?
    C9 C8 H8B . . 108.8 ?
    S1 C8 H8B . . 108.8 ?
    H8A C8 H8B . . 107.7 ?
    C8 C9 C9 . 3_755 111.70(14) ?
    C8 C9 H9A . . 109.3 ?
    C9 C9 H9A 3_755 . 109.3 ?
    C8 C9 H9B . . 109.3 ?
    C9 C9 H9B 3_755 . 109.3 ?
    H9A C9 H9B . . 107.9 ?
    C7 S1 C8 . . 100.22(6) ?
loop_
    _geom_torsion_atom_site_label_1
    _geom_torsion_atom_site_label_2
    _geom_torsion_atom_site_label_3
    _geom_torsion_atom_site_label_4
    _geom_torsion_site_symmetry_1
    _geom_torsion_site_symmetry_2
    _geom_torsion_site_symmetry_3
    _geom_torsion_site_symmetry_4
    _geom_torsion
    _geom_torsion_publ_flag
    C6 C1 C2 C3 . . . . 2.1(2) ?
    C7 C1 C2 C3 . . . . -177.31(13) ?
    C1 C2 C3 C4 . . . . -0.1(2) ?
    C2 C3 C4 C5 . . . . -1.8(2) ?
    C3 C4 C5 C6 . . . . 1.7(2) ?
    C4 C5 C6 C1 . . . . 0.4(2) ?
    C2 C1 C6 C5 . . . . -2.3(2) ?
    C7 C1 C6 C5 . . . . 177.12(14) ?
    C6 C1 C7 O1 . . . . 174.55(14) ?
    C2 C1 C7 O1 . . . . -6.1(2) ?
    C6 C1 C7 S1 . . . . -6.66(18) ?
    C2 C1 C7 S1 . . . . 172.72(11) ?
    S1 C8 C9 C9 . . . 3_755 175.95(10) ?
    O1 C7 S1 C8 . . . . -0.26(14) ?
    C1 C7 S1 C8 . . . . -179.07(11) ?
    C9 C8 S1 C7 . . . . 83.52(11) ?
loop_
    _geom_hbond_atom_site_label_D
    _geom_hbond_atom_site_label_H
    _geom_hbond_atom_site_label_A
    _geom_hbond_site_symmetry_A
    _geom_hbond_distance_DH
    _geom_hbond_distance_HA
    _geom_hbond_distance_DA
    _geom_hbond_angle_DHA
    _geom_hbond_publ_flag
    C4 H4 Cg1 2_655 0.95 3.09 3.8810(15) 141 yes
_iucr_refine_instructions_details
;
TITL 4DBS2 in P2(1)/c
CELL 0.71073  13.2230   4.8903  13.2638  90.000 106.897  90.000
ZERR    2.00   0.0014   0.0005   0.0015   0.000   0.001   0.000
LATT 1
SYMM -X, 0.5+Y, 0.5-Z
SFAC C  H  O  S
UNIT 36  36  4  4
omit 1 0 0
L.S. 4
ACTA 51
BOND $h
FMAP 2
PLAN 5
SIZE 0.300 0.300 0.050
WGHT   0.041300   0.000000
FVAR 0.311170
TEMP -100
MOLE 1
C1     1   0.702848   0.489399   0.156709  11.000000   0.029740 =
           0.028400   0.029400   0.000950   0.008350  -0.004130
C2     1   0.623203   0.655462   0.095069  11.000000   0.035300 =
           0.040070   0.030810   0.007400   0.011500   0.001650
AFIX 43
H2     2   0.603202   0.640198   0.020467  11.000000  -1.200000
AFIX 0
C3     1   0.573135   0.842875   0.142477  11.000000   0.040530 =
           0.043680   0.045520   0.012920   0.017370   0.009680
AFIX 43
H3     2   0.518817   0.956218   0.100301  11.000000  -1.200000
AFIX 0
C4     1   0.601919   0.865641   0.250991  11.000000   0.042830 =
           0.039660   0.047650  -0.001560   0.022410   0.002850
AFIX 43
H4     2   0.568827   0.998164   0.283189  11.000000  -1.200000
AFIX 0
C5     1   0.678508   0.696403   0.312441  11.000000   0.046910 =
           0.049590   0.032230  -0.004960   0.012300   0.001760
AFIX 43
H5     2   0.696815   0.709188   0.387047  11.000000  -1.200000
AFIX 0
C6     1   0.728954   0.507661   0.265945  11.000000   0.039220 =
           0.041480   0.029360   0.000650   0.005680   0.003970
AFIX 43
H6     2   0.781446   0.390499   0.308664  11.000000  -1.200000
AFIX 0
C7     1   0.757883   0.299301   0.102146  11.000000   0.031500 =
           0.030800   0.029520   0.001420   0.006320  -0.002350
C8     1   0.910383  -0.069988   0.089569  11.000000   0.035270 =
           0.034070   0.041380  -0.002870   0.007590   0.004230
AFIX 23
H8A    2   0.949472  -0.233367   0.124395  11.000000  -1.200000
H8B    2   0.846960  -0.134205   0.034444  11.000000  -1.200000
AFIX 0
C9     1   0.980209   0.089587   0.037400  11.000000   0.031930 =
           0.034670   0.047130  -0.006150   0.009930   0.001800
AFIX 23
H9A    2   1.041491   0.164667   0.092408  11.000000  -1.200000
H9B    2   0.939651   0.245172  -0.002347  11.000000  -1.200000
AFIX 0
O1     3   0.730739   0.267735   0.007451  11.000000   0.047910 =
           0.049500   0.028190  -0.002750   0.006010   0.010340
S1     4   0.868634   0.125485   0.185845  11.000000   0.034630 =
           0.045610   0.032830  -0.000580   0.004260   0.006860
HKLF 4
END
Q1     1   0.737400   0.418300   0.134500  11.000000   0.050000 0.210000
Q2     1   0.714700   0.503900   0.203900  11.000000   0.050000 0.210000
Q3     1   1.000000   0.000000   0.000000  10.500000   0.050000 0.200000
Q4     1   0.662300   0.825500   0.274500  11.000000   0.050000 0.200000
Q5     1   0.885500   0.287300   0.170800  11.000000   0.050000 0.170000
HKLF 4
REM  4DBS2 in P2(1)/c
REM R1=  0.0296 for   1626 Fo > 4sig(Fo)  and  0.0344 for all   1845 data
REM    100 parameters refined using      0 restraints
;
