# Supplementary material for: S,S′-Butane-1,4-diyl bis­(benzene­carbo­thio­ate)
Source: Acta Crystallogr Sect E Struct Rep Online. 2013 Oct 5;69(Pt 11):o1612. doi: 10.1107/S1600536813026822 (PMC3884287; doi:10.1107/S1600536813026822)
Supplement: Supplementary file 2 [file e-69-o1612-Isup2.hkl]

# 
# h,k,l, Fc-squared, Fo-squared, sigma(Fo-squared) and status flag 
# 
data_I
_shelx_title ' 4DBS2_P21c in P2(1)/c' 
_shelx_refln_list_code          4 
_shelx_F_calc_maximum      106.92 
_exptl_crystal_F_000       348.00 
_reflns_d_resolution_high  0.7697 
 
loop_ 
 _symmetry_equiv_pos_as_xyz 
 'x, y, z' 
 '-x, y+1/2, -z+1/2' 
 '-x, -y, -z' 
 'x, -y-1/2, z-1/2' 
 
_cell_length_a    13.2230 
_cell_length_b     4.8903 
_cell_length_c    13.2638 
_cell_angle_alpha  90.000 
_cell_angle_beta  106.897 
_cell_angle_gamma  90.000 
 
_shelx_F_squared_multiplier     1.000 
 
loop_ 
 _refln_index_h 
 _refln_index_k 
 _refln_index_l 
 _refln_F_squared_calc 
 _refln_F_squared_meas 
 _refln_F_squared_sigma 
 _refln_observed_status 
   2   0   0     2369.00     2285.59     18.59 o 
   3   0   0     1277.44     1328.49     10.36 o 
   4   0   0      420.11      390.50      3.87 o 
   5   0   0      945.00      977.81      8.36 o 
   6   0   0     1019.46     1089.65      7.48 o 
   7   0   0     2727.77     2770.07     17.20 o 
   8   0   0     1214.20     1227.01      8.70 o 
   9   0   0        6.84        9.41      0.86 o 
  10   0   0        0.10       -0.07      0.44 o 
  11   0   0      149.75      146.24      5.06 o 
  12   0   0       94.87       87.68      4.03 o 
  13   0   0        2.89        3.00      1.34 o 
  14   0   0       15.43       14.05      2.27 o 
  15   0   0       45.73       48.75      3.51 o 
  16   0   0       42.50       42.34      4.03 o 
   1   1   0      507.66      534.02      4.74 o 
   2   1   0     6387.74     6046.39     61.09 o 
   3   1   0     2836.25     2824.39     15.21 o 
   4   1   0       22.90       27.43      0.48 o 
   5   1   0      135.10      153.70      1.50 o 
   6   1   0      925.89      924.39      6.58 o 
   7   1   0      294.23      289.88      2.58 o 
   8   1   0       83.99       71.54      2.10 o 
   9   1   0     1066.17     1056.15      7.39 o 
  10   1   0      102.59      100.89      2.17 o 
  11   1   0        2.72        3.37      0.64 o 
  12   1   0        2.53        3.20      0.67 o 
  13   1   0       58.29       56.07      2.36 o 
  14   1   0       67.85       67.65      2.85 o 
  15   1   0        0.01        0.83      0.87 o 
  16   1   0        7.28        6.58      3.36 o 
   0   2   0      194.04      198.70      4.03 o 
   1   2   0      188.99      193.55      2.81 o 
   2   2   0      226.39      220.10      3.04 o 
   3   2   0        9.94        8.28      0.87 o 
   4   2   0        2.98        2.35      0.38 o 
   5   2   0       71.17       81.07      1.22 o 
   6   2   0       66.88       72.16      2.06 o 
   7   2   0       22.05       25.14      1.05 o 
   8   2   0       34.57       37.50      1.35 o 
   9   2   0       12.36       12.21      0.97 o 
  10   2   0       86.17       88.59      1.88 o 
  11   2   0       24.26       22.88      1.21 o 
  12   2   0       13.08       11.19      1.09 o 
  13   2   0        4.25        3.50      1.10 o 
  14   2   0       24.02       22.40      1.55 o 
  15   2   0        1.75        1.41      0.91 o 
   1   3   0       20.05       24.77      1.55 o 
   2   3   0      321.29      308.84      6.66 o 
   3   3   0      106.96      107.15      1.89 o 
   4   3   0        1.43        1.87      0.39 o 
   5   3   0      484.56      473.45      9.55 o 
   6   3   0       90.69       91.68      2.50 o 
   7   3   0      231.69      218.58      3.35 o 
   8   3   0       37.36       37.90      2.43 o 
   9   3   0      148.43      154.66      3.64 o 
  10   3   0      312.56      294.73      3.79 o 
  11   3   0       42.61       41.70      1.53 o 
  12   3   0       13.95       14.36      1.10 o 
  13   3   0       63.98       69.82      2.90 o 
  14   3   0        4.84        3.40      1.12 o 
   0   4   0      204.20      191.47      5.47 o 
   1   4   0      101.27       89.92      4.49 o 
   2   4   0      371.00      366.91      5.60 o 
   3   4   0      240.43      243.22      3.48 o 
   4   4   0      992.79      991.10     10.76 o 
   5   4   0      114.83      115.18      3.20 o 
   6   4   0       19.98       21.55      1.66 o 
   7   4   0       34.12       36.08      2.27 o 
   8   4   0      199.18      192.05      4.37 o 
   9   4   0       63.44       60.21      2.52 o 
  10   4   0        1.25        2.18      1.19 o 
  11   4   0      120.40      137.75      4.91 o 
  12   4   0       21.25       19.68      1.93 o 
   1   5   0        2.28        3.14      0.91 o 
   2   5   0      337.65      341.43      4.69 o 
   3   5   0        7.58        8.94      1.19 o 
   4   5   0        5.76        2.81      0.91 o 
   5   5   0       39.09       39.88      4.49 o 
   6   5   0       68.85       70.12      3.72 o 
   7   5   0        3.05        2.77      1.45 o 
   8   5   0       41.00       40.94      2.57 o 
   9   5   0       12.41       14.85      1.71 o 
   3   6   0        3.75        5.89      1.86 o 
   4   6   0        2.32        0.62      1.24 o 
   5   6   0        0.36        1.45      1.34 o 
 -16   1   1       39.65       37.47      2.63 o 
 -15   1   1        3.52        1.29      0.88 o 
 -14   1   1       68.57       71.02      2.85 o 
 -13   1   1        0.15        0.05      0.50 o 
 -12   1   1       65.94       70.15      3.75 o 
 -11   1   1        8.60        9.79      0.90 o 
 -10   1   1      323.17      327.47      3.45 o 
  -9   1   1        0.58        1.25      0.57 o 
  -8   1   1        6.22        8.95      0.61 o 
  -7   1   1      451.06      439.31      2.69 o 
  -6   1   1      129.24      109.73      1.05 o 
  -5   1   1      265.46      279.46      1.80 o 
  -4   1   1      588.74      622.46      3.61 o 
  -3   1   1     7087.09     6770.53     55.07 o 
  -2   1   1       67.55       60.16      1.03 o 
  -1   1   1     2336.32     2369.89     17.03 o 
   0   1   1     1143.49     1095.42      8.26 o 
   1   1   1     1299.30     1278.63      6.83 o 
   2   1   1     5664.04     5536.46     57.06 o 
   3   1   1     2971.71     2946.15     15.80 o 
   4   1   1     1395.63     1452.51      8.06 o 
   5   1   1      609.61      592.83      3.95 o 
   6   1   1       14.53        7.88      0.60 o 
   7   1   1       17.54       20.03      1.25 o 
   8   1   1       17.60       12.76      1.17 o 
   9   1   1      363.89      359.28      4.26 o 
  10   1   1      287.57      288.91      5.11 o 
  11   1   1        3.04        3.02      0.65 o 
  12   1   1        7.60        7.95      0.92 o 
  13   1   1       37.59       40.44      5.47 o 
  14   1   1       13.39       12.55      1.61 o 
  15   1   1       13.70       13.92      1.75 o 
 -15   2   1       56.30       61.51      2.25 o 
 -14   2   1       11.77       12.77      1.23 o 
 -13   2   1       65.46       66.21      2.13 o 
 -12   2   1      275.98      273.58      6.33 o 
 -11   2   1        1.82        1.43      0.49 o 
 -10   2   1       19.09       19.16      1.04 o 
  -9   2   1      559.66      559.13      4.96 o 
  -8   2   1      847.29      803.11      6.13 o 
  -7   2   1      264.60      254.15      2.97 o 
  -6   2   1      966.23      993.43      6.58 o 
  -5   2   1     1925.47     1907.71     12.68 o 
  -4   2   1      746.21      747.44      6.05 o 
  -3   2   1        3.59        4.08      0.39 o 
  -2   2   1       10.41       13.21      0.82 o 
  -1   2   1      835.91      829.70      7.81 o 
   0   2   1      348.08      333.82      5.32 o 
   1   2   1     1153.89     1177.62      7.88 o 
   2   2   1      194.59      200.04      1.76 o 
   3   2   1      718.26      722.00      4.21 o 
   4   2   1      496.59      467.01      4.45 o 
   5   2   1        6.96        7.64      0.46 o 
   6   2   1      381.29      375.87      4.37 o 
   7   2   1      193.09      185.11      2.84 o 
   8   2   1      116.97      120.47      3.93 o 
   9   2   1       41.46       35.31      1.79 o 
  10   2   1      206.11      196.13      3.35 o 
  11   2   1      477.63      474.40      8.34 o 
  12   2   1      171.95      173.69      3.42 o 
  13   2   1       14.29       16.23      2.27 o 
  14   2   1       23.42       28.50      1.78 o 
  15   2   1       65.68       64.13      4.23 o 
 -14   3   1      129.95      138.72      4.15 o 
 -13   3   1       27.73       31.05      3.25 o 
 -12   3   1       17.94       16.55      1.33 o 
 -11   3   1      173.39      168.38      3.42 o 
 -10   3   1       10.43       11.24      0.92 o 
  -9   3   1       16.94       16.75      1.01 o 
  -8   3   1      565.12      557.45      7.01 o 
  -7   3   1      540.44      518.42      9.69 o 
  -6   3   1      934.79      925.55      9.27 o 
  -5   3   1       21.10       19.76      0.88 o 
  -4   3   1        8.00        7.93      0.64 o 
  -3   3   1      217.01      220.29      2.85 o 
  -2   3   1       10.56        7.10      0.80 o 
  -1   3   1      177.59      205.36      3.50 o 
   0   3   1       11.52        9.39      0.91 o 
   1   3   1      516.74      514.17      4.59 o 
   2   3   1      219.55      207.26      2.44 o 
   3   3   1       48.55       45.88      1.25 o 
   4   3   1      129.06      129.19      2.14 o 
   5   3   1      115.95      111.37      2.69 o 
   6   3   1      168.49      162.74      2.80 o 
   7   3   1       11.40       11.60      0.97 o 
   8   3   1       49.40       49.35      1.70 o 
   9   3   1       60.14       51.53      1.79 o 
  10   3   1       87.48       85.05      2.38 o 
  11   3   1        0.00        0.53      0.51 o 
  12   3   1        9.13        8.92      1.43 o 
  13   3   1      111.41      120.45      3.10 o 
  14   3   1       12.34       10.45      1.51 o 
 -13   4   1        3.89        2.58      1.65 o 
 -12   4   1        9.15        5.30      1.19 o 
 -11   4   1       28.20       26.75      2.10 o 
 -10   4   1        2.77        1.65      0.84 o 
  -9   4   1       24.22       23.79      1.88 o 
  -8   4   1       50.97       51.33      2.48 o 
  -7   4   1       54.02       54.33      2.79 o 
  -6   4   1       11.38       14.74      1.46 o 
  -5   4   1      256.18      257.76      4.30 o 
  -4   4   1       15.98       16.30      1.10 o 
  -3   4   1      183.14      170.14      2.44 o 
  -2   4   1        2.76        2.07      0.83 o 
  -1   4   1       11.73       13.63      1.34 o 
   0   4   1        2.91        1.69      0.94 o 
   1   4   1       32.63       34.93      1.71 o 
   2   4   1        7.02        7.14      0.97 o 
   3   4   1       12.35       12.04      1.29 o 
   4   4   1       70.39       73.06      2.43 o 
   5   4   1        0.35       -0.28      0.54 o 
   6   4   1       18.04       17.03      1.49 o 
   7   4   1        0.81        0.93      0.73 o 
   8   4   1        5.82        5.58      1.06 o 
   9   4   1       42.89       38.01      3.30 o 
  10   4   1      128.66      139.26      3.89 o 
  11   4   1        2.72        0.36      0.73 o 
  12   4   1        3.43        3.60      0.88 o 
 -10   5   1        9.96       10.51      1.50 o 
  -9   5   1        7.32        9.81      1.41 o 
  -8   5   1        1.04        0.93      0.84 o 
  -7   5   1       49.51       55.33      2.54 o 
  -6   5   1       40.87       45.68      2.29 o 
  -5   5   1        4.69        6.69      1.29 o 
  -4   5   1        3.46        3.46      0.95 o 
  -3   5   1        1.91        1.84      0.79 o 
  -2   5   1       28.07       26.54      2.69 o 
  -1   5   1      100.72      109.16      4.65 o 
   0   5   1      160.33      161.73      5.78 o 
   1   5   1      507.72      518.45     11.15 o 
   2   5   1        0.06        0.41      1.03 o 
   3   5   1        0.02        0.21      0.66 o 
   4   5   1       57.65       48.59      4.34 o 
   5   5   1       17.85       17.76      2.48 o 
   6   5   1       95.71       89.75      4.75 o 
   7   5   1        0.05       -1.03      1.03 o 
   8   5   1      112.54      125.48      5.27 o 
   9   5   1       17.56       21.96      2.01 o 
  -5   6   1       13.36        7.95      2.07 o 
  -4   6   1        1.66        1.45      1.34 o 
  -3   6   1       39.31       43.79      4.13 o 
  -2   6   1        0.40        0.21      1.34 o 
  -1   6   1      172.28      175.88      6.82 o 
   0   6   1       27.66       32.64      2.45 o 
   1   6   1        0.04        0.31      1.03 o 
   2   6   1       14.97       17.66      2.79 o 
   3   6   1       24.06       27.37      3.30 o 
   4   6   1       18.71       17.56      2.89 o 
   5   6   1       25.58       27.37      3.00 o 
 -16   0   2       14.44       15.08      2.48 o 
 -15   0   2      122.34      125.79      5.37 o 
 -14   0   2       50.46       52.77      3.41 o 
 -13   0   2      135.80      141.80      5.16 o 
 -12   0   2      177.96      165.76      5.37 o 
 -11   0   2      257.03      260.08      5.73 o 
 -10   0   2      163.22      164.39      3.41 o 
  -9   0   2      543.28      513.20      4.70 o 
  -8   0   2      162.74      149.47      2.07 o 
  -7   0   2       52.05       52.68      1.15 o 
  -6   0   2      202.38      223.48      2.38 o 
  -5   0   2      224.18      233.12      2.30 o 
  -4   0   2     4314.06     4255.67     32.38 o 
  -3   0   2      646.41      665.47      4.54 o 
  -2   0   2       70.73       79.71      0.91 o 
  -1   0   2     3362.60     3048.81     32.43 o 
   0   0   2     1017.54      991.49      7.66 o 
   1   0   2    11431.43    10055.07    276.68 o 
   2   0   2     2193.98     2120.14     16.06 o 
   3   0   2     4903.52     4837.99     49.68 o 
   4   0   2     1765.69     1786.08     14.14 o 
   5   0   2      223.55      267.45      3.24 o 
   6   0   2      726.40      710.62      6.82 o 
   7   0   2     2202.23     2320.84     18.77 o 
   8   0   2       33.77       39.76      2.48 o 
   9   0   2       68.62       63.10      3.20 o 
  10   0   2      102.60       84.69      3.92 o 
  11   0   2      649.66      638.25     12.29 o 
  12   0   2       53.00       57.73      3.61 o 
  13   0   2       42.56       41.31      3.61 o 
  14   0   2        0.98        0.93      1.24 o 
  15   0   2       67.04       69.09      4.34 o 
 -16   1   2       23.67       19.58      1.93 o 
 -15   1   2       65.87       73.07      3.00 o 
 -14   1   2        0.39        0.18      0.57 o 
 -13   1   2      144.69      136.63      2.83 o 
 -12   1   2        2.37        1.67      0.83 o 
 -11   1   2      369.47      373.68      4.55 o 
 -10   1   2      230.35      228.71      2.79 o 
  -9   1   2        7.16        8.19      0.63 o 
  -8   1   2      696.49      715.15      4.52 o 
  -7   1   2      280.16      287.19      2.08 o 
  -6   1   2      488.62      490.85      2.88 o 
  -5   1   2      152.05      166.22      2.52 o 
  -4   1   2      836.47      855.83      4.70 o 
  -3   1   2     1452.22     1468.26      8.09 o 
  -2   1   2     7042.17     6580.63     59.73 o 
  -1   1   2     3215.40     3321.97     19.90 o 
   0   1   2      665.40      658.39      3.86 o 
   1   1   2       72.62       67.66      0.76 o 
   2   1   2       89.21       94.07      1.07 o 
   3   1   2      495.76      524.73      3.70 o 
   4   1   2       47.22       35.63      1.16 o 
   5   1   2     2670.52     2781.76     33.17 o 
   6   1   2        7.03        7.89      0.65 o 
   7   1   2      102.29       97.84      3.39 o 
   8   1   2       35.25       34.17      1.22 o 
   9   1   2      251.49      255.64      3.54 o 
  10   1   2        0.01        0.14      0.65 o 
  11   1   2       85.63       79.66      6.61 o 
  12   1   2       62.68       65.71      2.02 o 
  13   1   2      112.79      118.26      3.76 o 
  14   1   2       12.70       10.32      1.50 o 
  15   1   2       19.81       19.11      2.43 o 
 -16   2   2        0.14        0.00      1.14 o 
 -15   2   2       34.48       33.02      2.74 o 
 -14   2   2       36.93       35.17      2.29 o 
 -13   2   2       10.93       10.33      1.05 o 
 -12   2   2       23.58       24.22      1.25 o 
 -11   2   2      198.47      195.35      3.58 o 
 -10   2   2       37.19       34.61      1.48 o 
  -9   2   2      688.96      687.72      5.66 o 
  -8   2   2       70.72       71.86      1.52 o 
  -7   2   2      721.24      732.96      5.55 o 
  -6   2   2      771.08      770.83      4.85 o 
  -5   2   2      427.93      437.76      3.47 o 
  -4   2   2     2035.55     2186.91     13.85 o 
  -3   2   2       51.65       43.41      1.15 o 
  -2   2   2     1066.15     1158.80      8.16 o 
  -1   2   2       29.03       29.77      0.84 o 
   0   2   2      644.95      631.42      4.87 o 
   1   2   2      103.46      117.48      1.72 o 
   2   2   2     1117.62     1203.15      6.33 o 
   3   2   2        4.82        7.11      0.54 o 
   4   2   2        1.80        0.46      0.33 o 
   5   2   2        1.66        3.73      0.54 o 
   6   2   2       27.98       24.94      1.28 o 
   7   2   2        1.01        0.77      0.45 o 
   8   2   2       32.16       34.48      1.36 o 
   9   2   2        8.30       10.77      1.21 o 
  10   2   2       14.24       15.88      1.21 o 
  11   2   2        0.43        1.47      0.98 o 
  12   2   2        0.00        0.81      0.87 o 
  13   2   2       10.08        9.82      1.11 o 
  14   2   2        0.01        0.74      0.71 o 
 -14   3   2       75.92       79.31      4.49 o 
 -13   3   2       17.96       19.59      1.48 o 
 -12   3   2       36.59       39.69      1.88 o 
 -11   3   2        8.48        8.16      1.32 o 
 -10   3   2       15.10       14.86      1.19 o 
  -9   3   2       22.04       23.36      2.27 o 
  -8   3   2       60.59       61.02      1.77 o 
  -7   3   2      507.33      514.29      5.32 o 
  -6   3   2      971.93      952.19      7.90 o 
  -5   3   2       34.35       34.33      0.97 o 
  -4   3   2      148.09      146.92      3.48 o 
  -3   3   2        3.46        3.36      0.39 o 
  -2   3   2       68.14       64.79      1.50 o 
  -1   3   2      142.76      145.35      2.22 o 
   0   3   2        0.04        0.41      0.31 o 
   1   3   2      995.10      967.61      7.31 o 
   2   3   2      290.60      301.98      3.07 o 
   3   3   2      128.77      123.08      2.84 o 
   4   3   2        4.43        3.35      0.69 o 
   5   3   2       35.45       38.93      1.35 o 
   6   3   2       41.09       45.75      1.55 o 
   7   3   2       30.36       32.84      1.37 o 
   8   3   2       39.89       40.10      2.10 o 
   9   3   2       20.78       22.12      1.41 o 
  10   3   2       14.81       14.73      1.25 o 
  11   3   2       67.39       68.29      4.50 o 
  12   3   2      115.86      118.01      3.87 o 
  13   3   2       67.89       64.08      2.35 o 
 -13   4   2       23.26       23.44      3.10 o 
 -12   4   2        6.70        7.67      1.34 o 
 -11   4   2       48.89       46.83      3.41 o 
 -10   4   2       17.15       11.98      1.46 o 
  -9   4   2       89.58       84.29      3.61 o 
  -8   4   2      127.33      136.86      3.67 o 
  -7   4   2        0.48       -0.47      0.57 o 
  -6   4   2       87.96       83.60      2.72 o 
  -5   4   2      166.69      157.99      3.63 o 
  -4   4   2      410.21      421.09      5.52 o 
  -3   4   2       20.65       18.76      1.16 o 
  -2   4   2       57.70       60.17      1.65 o 
  -1   4   2      117.78      119.47      2.28 o 
   0   4   2      124.79      131.10      2.83 o 
   1   4   2       20.78       18.49      1.42 o 
   2   4   2      117.85      117.74      6.61 o 
   3   4   2      784.60      765.25      9.15 o 
   4   4   2       48.70       47.05      2.07 o 
   5   4   2       55.23       51.17      2.19 o 
   6   4   2        3.59        4.40      1.24 o 
   7   4   2      169.66      176.73      4.19 o 
   8   4   2       24.95       24.86      1.96 o 
   9   4   2       44.01       42.20      4.49 o 
  10   4   2       82.36       95.99      3.36 o 
  11   4   2       67.20       72.56      3.06 o 
  12   4   2        8.89        4.65      1.24 o 
 -10   5   2        4.99        4.85      1.17 o 
  -9   5   2       10.91        7.94      1.31 o 
  -8   5   2        1.52        0.55      0.76 o 
  -7   5   2        3.28        1.34      1.14 o 
  -6   5   2       37.54       36.69      2.33 o 
  -5   5   2       33.77       33.80      2.18 o 
  -4   5   2       45.08       45.68      2.25 o 
  -3   5   2       21.50       21.91      1.69 o 
  -2   5   2       30.40       29.62      2.04 o 
  -1   5   2       18.37       17.52      1.64 o 
   0   5   2        1.32        0.66      0.72 o 
   1   5   2      223.83      208.34      5.42 o 
   2   5   2       38.01       36.06      2.23 o 
   3   5   2       65.58       65.19      2.62 o 
   4   5   2        7.26        6.57      1.19 o 
   5   5   2       91.20       89.87      3.56 o 
   6   5   2       16.88       13.32      1.53 o 
   7   5   2        2.72        3.51      1.55 o 
   8   5   2       22.90       26.85      3.20 o 
  -5   6   2        5.57        4.03      1.65 o 
  -4   6   2        3.36        4.13      1.65 o 
  -3   6   2        9.04       12.91      2.48 o 
  -2   6   2       35.77       41.41      3.92 o 
  -1   6   2       15.18        9.42      1.55 o 
   0   6   2       51.25       49.99      3.72 o 
   1   6   2        1.32        1.24      1.34 o 
   2   6   2       16.70       15.08      2.48 o 
   3   6   2       18.32       23.55      3.20 o 
 -16   1   3       34.48       34.91      3.51 o 
 -15   1   3      278.45      268.86      5.54 o 
 -14   1   3       37.25       42.89      1.76 o 
 -13   1   3        0.13        0.27      1.03 o 
 -12   1   3       96.51       97.87      2.28 o 
 -11   1   3      240.69      250.56      3.07 o 
 -10   1   3      271.94      269.71      3.58 o 
  -9   1   3        1.32        1.60      0.32 o 
  -8   1   3       95.43       95.88      1.17 o 
  -7   1   3      391.12      371.47      2.52 o 
  -6   1   3      194.65      213.50      2.53 o 
  -5   1   3      182.47      219.54      2.21 o 
  -4   1   3      172.62      175.76      1.89 o 
  -3   1   3     2412.28     2396.92     12.70 o 
  -2   1   3      200.11      229.18      2.88 o 
  -1   1   3       30.45       33.00      0.68 o 
   0   1   3      616.10      578.75      3.58 o 
   1   1   3       82.78       77.93      1.01 o 
   2   1   3      300.53      312.52      2.79 o 
   3   1   3      501.07      517.04      3.64 o 
   4   1   3     2127.65     2234.22     12.53 o 
   5   1   3      803.20      801.04      6.59 o 
   6   1   3        0.05        0.27      0.30 o 
   7   1   3       17.48       13.70      0.91 o 
   8   1   3      281.95      266.80      3.58 o 
   9   1   3      158.46      170.31      3.83 o 
  10   1   3       23.14       21.95      1.75 o 
  11   1   3       45.86       47.21      2.26 o 
  12   1   3      158.45      156.41      4.20 o 
  13   1   3      120.77      113.85      3.76 o 
  14   1   3        2.53        2.01      1.04 o 
 -16   2   3       39.14       41.10      2.66 o 
 -15   2   3       11.12        7.95      1.76 o 
 -14   2   3       39.17       39.78      2.18 o 
 -13   2   3      297.44      295.17      5.48 o 
 -12   2   3       19.01       20.56      1.35 o 
 -11   2   3        1.88        1.48      0.47 o 
 -10   2   3        8.08        8.08      1.09 o 
  -9   2   3     1119.92     1089.92      7.79 o 
  -8   2   3        0.76        0.37      0.33 o 
  -7   2   3      143.97      133.18      1.79 o 
  -6   2   3      765.36      805.19      5.54 o 
  -5   2   3     3397.95     3439.92     19.36 o 
  -4   2   3       55.53       46.34      0.92 o 
  -3   2   3      341.02      386.00      3.01 o 
  -2   2   3      816.93      786.91      6.07 o 
  -1   2   3     1175.29     1161.28      8.15 o 
   0   2   3       46.26       45.84      1.00 o 
   1   2   3       10.75       17.28      0.54 o 
   2   2   3     2452.84     2514.16     14.15 o 
   3   2   3      965.49      951.14      6.25 o 
   4   2   3       33.21       48.34      1.16 o 
   5   2   3        3.51        2.06      0.43 o 
   6   2   3      238.53      221.96      3.18 o 
   7   2   3      434.60      434.11      4.94 o 
   8   2   3        8.76        4.21      1.11 o 
   9   2   3       52.95       58.58      3.43 o 
  10   2   3      133.73      138.53      2.89 o 
  11   2   3       64.68       61.35      5.22 o 
  12   2   3       87.70       87.56      3.29 o 
  13   2   3       81.82       88.71      6.35 o 
  14   2   3      119.45      130.52      4.27 o 
 -15   3   3       22.74       19.93      2.58 o 
 -14   3   3       25.44       22.71      1.98 o 
 -13   3   3       11.01        7.57      1.03 o 
 -12   3   3       18.54       15.95      1.60 o 
 -11   3   3      193.83      181.87      4.54 o 
 -10   3   3       41.42       33.51      3.25 o 
  -9   3   3        6.86        8.49      1.10 o 
  -8   3   3       20.20       19.19      1.53 o 
  -7   3   3     1388.47     1396.65     13.50 o 
  -6   3   3        1.80        1.17      0.47 o 
  -5   3   3      263.99      261.72      2.76 o 
  -4   3   3      218.09      218.17      2.42 o 
  -3   3   3       39.50       36.44      1.00 o 
  -2   3   3       27.46       25.30      1.27 o 
  -1   3   3      367.57      413.68      6.78 o 
   0   3   3      996.82     1032.07      7.85 o 
   1   3   3      454.42      485.80      6.36 o 
   2   3   3       42.20       42.55      1.30 o 
   3   3   3        4.17        1.24      0.41 o 
   4   3   3      166.41      152.98      2.64 o 
   5   3   3      181.89      166.83      2.86 o 
   6   3   3       14.01       13.07      1.01 o 
   7   3   3        1.80        0.89      0.53 o 
   8   3   3       21.20       21.07      1.35 o 
   9   3   3      216.86      211.80      3.99 o 
  10   3   3        8.38        7.52      1.43 o 
  11   3   3       43.50       47.21      1.94 o 
  12   3   3       55.99       57.50      4.13 o 
  13   3   3        7.20        7.32      1.50 o 
 -13   4   3        1.71       -1.14      1.24 o 
 -12   4   3       30.79       19.83      1.85 o 
 -11   4   3        1.13        0.61      0.79 o 
 -10   4   3       60.05       53.36      3.67 o 
  -9   4   3       71.23       58.76      2.51 o 
  -8   4   3        9.21       11.18      1.35 o 
  -7   4   3        0.35        0.26      0.62 o 
  -6   4   3       11.11       11.76      1.26 o 
  -5   4   3       39.52       39.36      1.88 o 
  -4   4   3      191.40      195.11      3.90 o 
  -3   4   3        0.10       -0.16      0.39 o 
  -2   4   3        0.25        0.44      0.42 o 
  -1   4   3        0.68        0.29      0.61 o 
   0   4   3        0.02       -0.47      0.47 o 
   1   4   3        0.83        0.50      1.24 o 
   2   4   3       49.55       44.27      1.77 o 
   3   4   3        1.22        1.65      0.73 o 
   4   4   3       38.19       42.42      2.32 o 
   5   4   3        1.58        1.03      0.69 o 
   6   4   3        0.43        0.23      0.69 o 
   7   4   3       42.78       36.83      3.61 o 
   8   4   3        2.19        1.10      0.63 o 
   9   4   3        3.00        2.11      0.79 o 
  10   4   3        0.63       -0.19      0.69 o 
  11   4   3       73.43       75.70      3.21 o 
 -10   5   3        0.39       -0.07      0.76 o 
  -9   5   3        0.03        0.93      1.24 o 
  -8   5   3        0.57        0.88      0.88 o 
  -7   5   3       14.26       17.51      1.71 o 
  -6   5   3       22.81       23.10      1.88 o 
  -5   5   3        0.01       -0.49      0.67 o 
  -4   5   3       40.09       48.09      2.20 o 
  -3   5   3       81.56       87.43      3.02 o 
  -2   5   3        2.19        2.22      0.88 o 
  -1   5   3        4.59        3.22      0.97 o 
   0   5   3       23.06       22.48      1.86 o 
   1   5   3       11.01       13.74      2.17 o 
   2   5   3       27.35       27.00      2.01 o 
   3   5   3       30.96       31.25      2.18 o 
   4   5   3       86.07       96.18      3.23 o 
   5   5   3       76.38       77.15      3.02 o 
   6   5   3       14.90       14.09      2.17 o 
   7   5   3       18.57       20.33      3.98 o 
   8   5   3       39.54       47.67      2.76 o 
  -5   6   3       54.32       69.19      4.54 o 
  -4   6   3        1.74        0.52      1.34 o 
  -3   6   3        1.66        2.07      1.45 o 
  -2   6   3       45.85       47.51      4.23 o 
  -1   6   3       68.91       70.44      3.10 o 
   0   6   3       23.04       17.97      2.79 o 
   1   6   3       11.13       13.05      1.68 o 
   2   6   3       11.12       11.09      2.01 o 
   3   6   3       24.30       18.38      2.89 o 
 -17   0   4        6.90       10.95      2.17 o 
 -16   0   4       65.45       63.72      4.03 o 
 -15   0   4      149.87      149.85      5.68 o 
 -14   0   4      323.98      318.19      8.16 o 
 -13   0   4     1020.50     1026.36     16.21 o 
 -12   0   4       80.11       77.78      2.35 o 
 -11   0   4      142.58      151.62      3.09 o 
 -10   0   4      406.63      426.82      4.40 o 
  -9   0   4       46.30       59.38      1.43 o 
  -8   0   4      785.26      809.89      6.43 o 
  -7   0   4      132.50      135.45      1.94 o 
  -6   0   4     2251.84     2231.31     14.14 o 
  -5   0   4      861.22      819.75      5.95 o 
  -4   0   4        0.77       -0.31      0.31 o 
  -3   0   4     1429.28     1454.54     17.04 o 
  -2   0   4     1043.27      962.02     11.88 o 
  -1   0   4        2.43        2.20      0.32 o 
   0   0   4        0.51        1.03      0.29 o 
   1   0   4       70.05       72.48      1.42 o 
   2   0   4     3022.23     3011.82     23.39 o 
   3   0   4       74.27       65.73      1.51 o 
   4   0   4     1432.71     1487.54     12.57 o 
   5   0   4      988.31      960.88      8.88 o 
   6   0   4     1139.95     1154.97     12.39 o 
   7   0   4      378.09      381.60      8.06 o 
   8   0   4        9.38        8.99      1.65 o 
   9   0   4      512.19      486.53     10.12 o 
  10   0   4      275.51      269.03      7.44 o 
  11   0   4        0.07        0.31      0.93 o 
  12   0   4       72.62       70.95      4.23 o 
  13   0   4      125.75      125.17      5.68 o 
  14   0   4       96.96      102.35      5.27 o 
 -16   1   4       17.73       16.52      2.58 o 
 -15   1   4       20.39       18.18      2.58 o 
 -14   1   4        2.66        2.84      0.73 o 
 -13   1   4       29.29       28.64      1.55 o 
 -12   1   4      563.87      573.12      6.03 o 
 -11   1   4      124.12      122.04      2.30 o 
 -10   1   4       45.11       47.97      1.07 o 
  -9   1   4       36.38       42.91      0.86 o 
  -8   1   4       16.64       15.69      0.63 o 
  -7   1   4       20.27       15.05      0.60 o 
  -6   1   4      583.15      617.50      3.95 o 
  -5   1   4     1684.67     1832.02     10.34 o 
  -4   1   4     4800.61     4854.73     45.44 o 
  -3   1   4      282.94      298.22      3.03 o 
  -2   1   4        1.91        0.61      0.25 o 
  -1   1   4       48.92       54.32      0.76 o 
   0   1   4     1128.87     1134.56      7.75 o 
   1   1   4      622.35      608.69      4.15 o 
   2   1   4      110.89      125.15      1.49 o 
   3   1   4       54.21       45.23      0.89 o 
   4   1   4      879.74      891.51      5.86 o 
   5   1   4      107.58      115.92      1.48 o 
   6   1   4       32.50       42.53      1.33 o 
   7   1   4      113.28      103.03      2.13 o 
   8   1   4      263.17      263.96      3.66 o 
   9   1   4       21.98       21.47      1.71 o 
  10   1   4       29.84       25.36      1.93 o 
  11   1   4       75.09       74.81      4.34 o 
  12   1   4        1.92        1.86      0.91 o 
  13   1   4        7.19        5.54      1.35 o 
  14   1   4        3.68        5.36      1.86 o 
 -16   2   4        0.34        0.72      0.91 o 
 -15   2   4       13.97        9.92      1.70 o 
 -14   2   4        0.31        0.24      0.76 o 
 -13   2   4        6.94        4.29      0.81 o 
 -12   2   4       34.37       33.04      1.58 o 
 -11   2   4        8.14        6.45      0.81 o 
 -10   2   4       35.48       34.71      1.44 o 
  -9   2   4       19.47       18.88      1.46 o 
  -8   2   4       47.59       46.78      1.37 o 
  -7   2   4        0.90        1.26      0.39 o 
  -6   2   4       25.77       29.79      0.82 o 
  -5   2   4       87.78       93.20      1.48 o 
  -4   2   4       45.77       55.64      0.94 o 
  -3   2   4      371.68      467.12      3.39 o 
  -2   2   4       74.09       94.11      1.65 o 
  -1   2   4      149.85      159.01      2.48 o 
   0   2   4        1.44        1.54      0.75 o 
   1   2   4      225.44      247.13      2.43 o 
   2   2   4      360.21      389.98      3.31 o 
   3   2   4      110.82      126.58      1.69 o 
   4   2   4       17.52       16.46      0.75 o 
   5   2   4      328.39      357.95      6.33 o 
   6   2   4        4.80        7.33      1.58 o 
   7   2   4       35.46       28.16      1.44 o 
   8   2   4        7.89        7.28      0.96 o 
   9   2   4       22.72       25.06      1.50 o 
  10   2   4       45.49       39.85      2.25 o 
  11   2   4        1.54        1.28      0.91 o 
  12   2   4       56.34       53.94      2.66 o 
  13   2   4        0.40        0.75      1.01 o 
 -14   3   4        1.58        1.03      1.24 o 
 -13   3   4        8.83        7.82      1.20 o 
 -12   3   4       34.06       37.01      2.32 o 
 -11   3   4       13.77       13.87      1.42 o 
 -10   3   4      120.63      126.08      3.42 o 
  -9   3   4        0.49        0.33      0.57 o 
  -8   3   4      460.48      442.20      6.41 o 
  -7   3   4       13.33       10.50      1.16 o 
  -6   3   4      161.77      172.28      2.78 o 
  -5   3   4      174.35      165.33      3.19 o 
  -4   3   4      286.88      275.98      3.52 o 
  -3   3   4      702.21      701.86      6.27 o 
  -2   3   4      246.61      256.54      3.22 o 
  -1   3   4      303.44      301.93      3.48 o 
   0   3   4      335.49      336.42      3.60 o 
   1   3   4       10.75        9.21      0.74 o 
   2   3   4        0.21        0.46      0.35 o 
   3   3   4      108.72      107.00      1.76 o 
   4   3   4      293.18      280.16      3.79 o 
   5   3   4      165.27      183.51      3.07 o 
   6   3   4        0.12        0.91      0.51 o 
   7   3   4       71.53       79.27      2.14 o 
   8   3   4       17.85       16.64      1.29 o 
   9   3   4        0.14       -0.08      0.55 o 
  10   3   4        0.16       -0.07      0.60 o 
  11   3   4       17.05       21.09      1.97 o 
  12   3   4       20.18       17.40      1.93 o 
 -13   4   4        0.02        0.31      1.34 o 
 -12   4   4       12.90       10.88      1.76 o 
 -11   4   4       71.70       65.98      3.15 o 
 -10   4   4      206.53      194.90      4.66 o 
  -9   4   4      136.07      139.10      3.82 o 
  -8   4   4        0.16        0.72      0.73 o 
  -7   4   4      104.87      100.17      3.36 o 
  -6   4   4       91.82       92.85      3.72 o 
  -5   4   4       12.45       12.74      1.03 o 
  -4   4   4       67.05       76.19      1.97 o 
  -3   4   4       70.84       61.78      1.76 o 
  -2   4   4      456.45      455.83      9.51 o 
  -1   4   4      139.01      145.76      3.81 o 
   0   4   4       13.11       11.62      1.50 o 
   1   4   4       83.40       79.96      2.47 o 
   2   4   4      110.11      109.38      3.10 o 
   3   4   4       30.51       33.74      2.04 o 
   4   4   4       10.99       10.74      1.28 o 
   5   4   4      144.27      143.21      3.76 o 
   6   4   4      325.82      318.16      6.30 o 
   7   4   4       25.08       24.08      1.97 o 
   8   4   4       18.92       19.51      1.70 o 
   9   4   4       39.22       46.02      2.06 o 
  10   4   4       21.45       24.23      1.77 o 
  11   4   4        6.07        4.80      1.05 o 
 -10   5   4       11.35       11.67      2.17 o 
  -9   5   4        2.21        0.77      0.87 o 
  -8   5   4       87.21       87.53      6.76 o 
  -7   5   4        3.20        4.88      1.09 o 
  -6   5   4       10.23       10.47      1.41 o 
  -5   5   4        0.30       -0.58      0.58 o 
  -4   5   4       20.58       15.62      1.51 o 
  -3   5   4       10.46       13.75      1.50 o 
  -2   5   4        5.22        3.82      1.96 o 
  -1   5   4       27.17       24.43      1.90 o 
   0   5   4       46.32       43.37      2.32 o 
   1   5   4        6.45        7.13      1.65 o 
   2   5   4       13.86       13.55      1.53 o 
   3   5   4        7.36        6.38      1.60 o 
   4   5   4       77.05       71.58      2.88 o 
   5   5   4        3.65        3.72      1.65 o 
   6   5   4       15.18       18.61      1.86 o 
   7   5   4       25.41       24.02      2.89 o 
   8   5   4       47.51       42.76      3.92 o 
  -4   6   4        1.50        3.51      1.65 o 
  -3   6   4        1.15        1.86      1.55 o 
  -2   6   4        6.29        3.62      1.20 o 
  -1   6   4        6.81        5.58      1.65 o 
   0   6   4       15.54       15.28      2.69 o 
   1   6   4        1.10        2.63      1.13 o 
   2   6   4        2.46        1.24      1.34 o 
 -16   1   5       61.22       64.96      4.13 o 
 -15   1   5       29.70       30.28      2.04 o 
 -14   1   5       60.00       53.16      2.25 o 
 -13   1   5       87.35       87.12      5.11 o 
 -12   1   5       69.74       68.16      1.89 o 
 -11   1   5      481.89      477.61      4.50 o 
 -10   1   5       78.96       78.99      1.38 o 
  -9   1   5      183.50      182.76      2.06 o 
  -8   1   5      460.83      466.29      3.50 o 
  -7   1   5       24.14       18.86      0.79 o 
  -6   1   5        0.16        0.37      0.22 o 
  -5   1   5        3.05        1.04      0.39 o 
  -4   1   5      892.36      913.91      6.94 o 
  -3   1   5       80.80       78.93      1.44 o 
  -2   1   5       15.48       19.04      0.64 o 
  -1   1   5      124.71      104.83      1.42 o 
   0   1   5      743.64      725.20      4.86 o 
   1   1   5       68.88       70.52      1.13 o 
   2   1   5      510.71      540.52      5.02 o 
   3   1   5       53.99       45.89      0.98 o 
   4   1   5        3.73        1.05      0.30 o 
   5   1   5        8.07       10.18      0.79 o 
   6   1   5      334.89      332.83      4.79 o 
   7   1   5      536.29      551.01      5.73 o 
   8   1   5      307.38      320.82      5.51 o 
   9   1   5       32.35       31.90      3.10 o 
  10   1   5       73.18       70.60      2.77 o 
  11   1   5       10.08       11.90      1.50 o 
  12   1   5       94.65       96.78      3.50 o 
  13   1   5       11.10       11.05      1.63 o 
 -16   2   5        2.49        4.85      1.16 o 
 -15   2   5       28.32       25.45      2.00 o 
 -14   2   5        9.72       10.02      1.41 o 
 -13   2   5       67.22       68.92      2.14 o 
 -12   2   5        1.86        1.97      0.82 o 
 -11   2   5      113.26      110.44      3.02 o 
 -10   2   5      313.23      309.51      5.14 o 
  -9   2   5      222.93      220.71      4.11 o 
  -8   2   5       50.18       50.51      1.47 o 
  -7   2   5      149.32      144.07      2.41 o 
  -6   2   5      501.49      503.21      4.97 o 
  -5   2   5       45.25       55.47      1.68 o 
  -4   2   5      348.25      361.33      4.83 o 
  -3   2   5     1024.18     1017.68      7.79 o 
  -2   2   5     2756.35     2789.58     17.83 o 
  -1   2   5      182.36      181.44      2.35 o 
   0   2   5       55.44       52.08      0.98 o 
   1   2   5      478.38      458.87      4.20 o 
   2   2   5      960.89     1002.23      6.75 o 
   3   2   5       28.60       21.12      0.80 o 
   4   2   5      546.27      559.62      5.54 o 
   5   2   5      265.41      250.19      3.47 o 
   6   2   5      331.93      320.49      4.19 o 
   7   2   5       67.41       76.08      2.02 o 
   8   2   5       93.53       87.70      2.24 o 
   9   2   5      108.42      122.40      3.04 o 
  10   2   5      193.17      190.96      4.64 o 
  11   2   5       18.15       19.30      1.90 o 
  12   2   5       41.48       40.10      2.70 o 
  13   2   5       11.20       10.88      1.67 o 
 -14   3   5        1.57        0.97      0.84 o 
 -13   3   5       11.29       11.27      1.46 o 
 -12   3   5       41.60       39.86      2.41 o 
 -11   3   5       57.73       62.73      2.54 o 
 -10   3   5       31.51       28.32      1.93 o 
  -9   3   5       32.64       32.18      2.58 o 
  -8   3   5      156.11      146.41      3.53 o 
  -7   3   5       16.11       21.08      1.21 o 
  -6   3   5       32.38       35.62      1.41 o 
  -5   3   5       77.07       70.23      2.02 o 
  -4   3   5      382.66      383.91      4.37 o 
  -3   3   5        8.85        9.84      0.80 o 
  -2   3   5        2.73        1.76      0.43 o 
  -1   3   5      116.03      115.24      2.08 o 
   0   3   5      594.90      628.63      5.59 o 
   1   3   5        4.37        4.27      0.59 o 
   2   3   5       66.63       69.11      1.70 o 
   3   3   5      138.92      140.65      2.55 o 
   4   3   5      226.05      218.15      5.17 o 
   5   3   5        5.89        9.08      1.02 o 
   6   3   5      153.04      129.03      2.74 o 
   7   3   5        0.72        1.03      0.56 o 
   8   3   5       96.72       93.19      2.67 o 
   9   3   5       52.86       44.79      1.86 o 
  10   3   5       43.58       41.64      3.38 o 
  11   3   5       78.20       82.88      3.35 o 
  12   3   5       17.21       18.02      2.01 o 
 -13   4   5        0.68        1.34      1.55 o 
 -12   4   5        1.09        0.11      0.84 o 
 -11   4   5        1.29        1.87      0.91 o 
 -10   4   5        2.64        2.58      0.95 o 
  -9   4   5        9.26        7.15      1.16 o 
  -8   4   5        3.71        5.16      0.98 o 
  -7   4   5       19.01       17.53      1.63 o 
  -6   4   5       20.52       18.55      1.56 o 
  -5   4   5       31.12       26.78      1.46 o 
  -4   4   5      108.91      112.99      2.45 o 
  -3   4   5      138.36      135.82      2.64 o 
  -2   4   5        7.65        8.54      0.85 o 
  -1   4   5       39.11       37.24      1.86 o 
   0   4   5       10.06        9.48      1.24 o 
   1   4   5        0.97        0.61      1.08 o 
   2   4   5        0.08        0.04      0.62 o 
   3   4   5        0.07       -0.21      0.54 o 
   4   4   5        5.54        4.02      0.98 o 
   5   4   5       18.59       17.29      1.64 o 
   6   4   5        9.44        9.80      1.35 o 
   7   4   5        0.13       -0.18      0.69 o 
   8   4   5        5.54        4.06      0.91 o 
   9   4   5        1.93        2.49      0.88 o 
  10   4   5       21.30       21.68      1.72 o 
 -10   5   5        0.00        0.31      1.24 o 
  -9   5   5        7.69        7.69      1.35 o 
  -8   5   5        3.53        3.76      1.34 o 
  -7   5   5       92.44      101.58      3.38 o 
  -6   5   5        1.10        1.48      0.82 o 
  -5   5   5       34.44       38.27      2.10 o 
  -4   5   5       13.53       13.34      1.53 o 
  -3   5   5       39.37       45.42      4.34 o 
  -2   5   5       20.46       18.98      5.99 o 
  -1   5   5       41.74       43.22      2.19 o 
   0   5   5        3.62        4.54      1.45 o 
   1   5   5        2.91        4.13      0.98 o 
   2   5   5        4.99        2.23      0.89 o 
   3   5   5       16.18       16.52      1.67 o 
   4   5   5       33.35       35.02      2.43 o 
   5   5   5       26.34       23.03      2.10 o 
   6   5   5       69.38       76.24      6.97 o 
   7   5   5       33.68       34.29      3.46 o 
  -4   6   5        8.58        6.30      1.96 o 
  -3   6   5       14.52       13.32      2.48 o 
  -2   6   5       27.88       27.69      3.15 o 
  -1   6   5        6.62        6.09      1.96 o 
   0   6   5       10.18        6.71      1.70 o 
   1   6   5       12.30       12.60      2.27 o 
 -14   0   6      300.41      305.18      7.64 o 
 -13   0   6       10.32        9.08      1.39 o 
 -12   0   6      153.14      150.52      3.24 o 
 -11   0   6      738.72      765.00      6.87 o 
 -10   0   6      346.43      342.64      3.97 o 
  -9   0   6      101.05      100.72      1.92 o 
  -8   0   6      237.29      272.36      5.45 o 
  -7   0   6     1751.29     1788.31     21.48 o 
  -6   0   6     1126.78     1116.55     10.08 o 
  -5   0   6      103.60      113.60      3.30 o 
  -4   0   6        0.90       -0.31      0.52 o 
  -3   0   6      673.72      622.86      9.19 o 
  -2   0   6     4087.21     4243.72     44.20 o 
  -1   0   6      556.66      663.31      6.44 o 
   0   0   6      505.89      532.03     10.28 o 
   1   0   6       51.52       33.49      2.79 o 
   2   0   6      456.08      457.49      5.18 o 
   3   0   6       13.68       13.19      2.63 o 
   4   0   6       56.35       51.25      1.59 o 
   5   0   6     1632.67     1579.37     16.21 o 
   6   0   6       37.93       40.43      3.61 o 
   7   0   6      773.86      776.53     13.32 o 
   8   0   6       70.70       69.09      3.61 o 
   9   0   6      519.58      517.83     11.05 o 
  10   0   6       32.29       33.77      3.30 o 
  11   0   6       25.01       22.72      2.89 o 
  12   0   6      103.54      108.23      5.37 o 
  13   0   6      106.06      103.90      5.58 o 
 -16   1   6      102.89       98.53      5.06 o 
 -15   1   6       21.01       21.31      1.82 o 
 -14   1   6        7.32        6.55      1.12 o 
 -13   1   6      148.14      145.49      3.58 o 
 -12   1   6       26.80       27.19      1.66 o 
 -11   1   6       52.30       52.92      2.16 o 
 -10   1   6       61.44       59.40      1.43 o 
  -9   1   6      324.24      339.85      3.65 o 
  -8   1   6      424.34      419.32      3.66 o 
  -7   1   6       20.57       23.73      1.12 o 
  -6   1   6       17.48       16.78      1.64 o 
  -5   1   6      232.87      259.20      3.09 o 
  -4   1   6      150.62      154.27      2.25 o 
  -3   1   6      398.34      453.30      4.25 o 
  -2   1   6      468.60      480.73      4.60 o 
  -1   1   6     1035.38     1063.91      7.65 o 
   0   1   6     1127.72     1169.70      7.34 o 
   1   1   6      407.34      477.93      3.77 o 
   2   1   6       30.23       26.18      0.81 o 
   3   1   6      158.26      124.07      1.72 o 
   4   1   6      384.14      383.90      3.45 o 
   5   1   6        2.45        2.44      0.50 o 
   6   1   6      214.48      210.40      4.39 o 
   7   1   6      744.75      742.67      7.16 o 
   8   1   6       24.35       24.68      1.86 o 
   9   1   6       29.09       27.11      2.01 o 
  10   1   6       11.44        9.22      1.38 o 
  11   1   6      141.67      146.43     10.28 o 
  12   1   6       31.12       32.99      3.10 o 
  13   1   6        9.50       12.06      1.71 o 
 -16   2   6        3.45        3.30      1.55 o 
 -15   2   6       19.83       24.89      2.79 o 
 -14   2   6       11.36        9.40      1.76 o 
 -13   2   6       23.90       25.34      2.38 o 
 -12   2   6        4.38        3.41      0.87 o 
 -11   2   6       29.09       24.93      2.58 o 
 -10   2   6       45.28       41.99      1.89 o 
  -9   2   6        1.56        0.31      0.52 o 
  -8   2   6        7.35        8.59      0.80 o 
  -7   2   6       73.50       72.40      1.74 o 
  -6   2   6        0.10        0.48      0.36 o 
  -5   2   6      221.07      234.59      5.83 o 
  -4   2   6        3.22        2.79      0.47 o 
  -3   2   6       82.00       75.98      1.64 o 
  -2   2   6       33.47       35.32      1.22 o 
  -1   2   6        2.59        4.67      0.51 o 
   0   2   6      158.46      166.36      2.21 o 
   1   2   6       14.34       16.77      0.72 o 
   2   2   6        6.63        5.39      0.69 o 
   3   2   6       17.81       19.91      0.82 o 
   4   2   6       61.46       65.27      1.70 o 
   5   2   6       60.34       62.95      1.74 o 
   6   2   6      192.07      192.65      3.23 o 
   7   2   6        0.03        0.28      0.53 o 
   8   2   6       10.62        9.41      1.00 o 
   9   2   6       17.08       12.77      1.50 o 
  10   2   6       45.50       44.65      2.53 o 
  11   2   6       67.10       57.38      2.85 o 
  12   2   6       26.86       25.53      2.34 o 
 -14   3   6       13.37       18.05      1.83 o 
 -13   3   6        0.04        0.14      0.69 o 
 -12   3   6       73.54       76.02      2.85 o 
 -11   3   6        1.07        1.09      0.72 o 
 -10   3   6       20.72       20.78      1.71 o 
  -9   3   6       68.66       70.97      2.55 o 
  -8   3   6       68.37       61.06      3.00 o 
  -7   3   6        0.83        1.17      0.48 o 
  -6   3   6        2.11        1.05      0.65 o 
  -5   3   6       84.40       78.29      2.22 o 
  -4   3   6       26.25       21.48      1.18 o 
  -3   3   6       85.62       79.91      2.95 o 
  -2   3   6      313.81      296.55      3.67 o 
  -1   3   6      564.22      565.50      5.41 o 
   0   3   6      174.96      168.73      3.51 o 
   1   3   6        1.81        1.67      0.70 o 
   2   3   6       43.53       42.14      1.41 o 
   3   3   6      343.76      336.10      7.02 o 
   4   3   6       16.31       19.33      1.21 o 
   5   3   6       95.29       94.01      2.31 o 
   6   3   6       33.04       35.63      1.60 o 
   7   3   6      119.86      122.26      2.82 o 
   8   3   6      109.43      101.33      2.64 o 
   9   3   6        0.04        0.02      0.61 o 
  10   3   6       52.89       54.80      2.69 o 
  11   3   6       31.12       34.61      2.56 o 
 -13   4   6        3.63        2.17      1.55 o 
 -12   4   6        1.85        1.36      1.60 o 
 -11   4   6       95.53       96.98      3.45 o 
 -10   4   6      224.58      236.39      5.24 o 
  -9   4   6        2.13        1.07      1.29 o 
  -8   4   6        5.97        6.45      1.04 o 
  -7   4   6       51.85       55.15      3.10 o 
  -6   4   6      134.75      135.19      2.83 o 
  -5   4   6        4.62        8.19      0.88 o 
  -4   4   6       68.89       64.34      1.91 o 
  -3   4   6      279.12      284.86      3.96 o 
  -2   4   6       57.92       68.19      1.88 o 
  -1   4   6        3.39        2.67      1.34 o 
   0   4   6        6.35        5.17      0.91 o 
   1   4   6      390.50      378.38      6.28 o 
   2   4   6      147.34      154.18      3.90 o 
   3   4   6      125.54      125.62      3.61 o 
   4   4   6        8.79       10.11      1.28 o 
   5   4   6       50.86       53.90      2.89 o 
   6   4   6       31.23       26.94      2.32 o 
   7   4   6       21.72       23.33      2.84 o 
   8   4   6       87.08       92.62      3.51 o 
   9   4   6      151.29      157.78      4.85 o 
 -10   5   6       10.86        4.03      1.55 o 
  -9   5   6       57.83       56.22      2.72 o 
  -8   5   6       10.71       12.62      3.46 o 
  -7   5   6        0.15        0.72      1.03 o 
  -6   5   6        3.78        2.47      0.94 o 
  -5   5   6       85.01       86.09      3.00 o 
  -4   5   6      121.11      118.48      5.73 o 
  -3   5   6        8.09        4.91      1.09 o 
  -2   5   6        3.20        1.25      0.79 o 
  -1   5   6        0.11        0.32      0.72 o 
   0   5   6       22.49       26.13      2.89 o 
   1   5   6        1.73        1.64      0.79 o 
   2   5   6        1.38        2.41      0.91 o 
   3   5   6       76.48       79.30      3.36 o 
   4   5   6        5.67        4.59      1.13 o 
   5   5   6       41.60       41.06      4.54 o 
   6   5   6        3.54        2.48      1.55 o 
 -16   1   7       13.49       13.80      2.84 o 
 -15   1   7        2.44        1.65      0.83 o 
 -14   1   7       14.57       13.95      1.46 o 
 -13   1   7       53.83       58.73      1.90 o 
 -12   1   7        0.54        1.48      0.76 o 
 -11   1   7       10.45       11.20      1.20 o 
 -10   1   7      215.47      215.24      3.62 o 
  -9   1   7      640.92      629.62      6.20 o 
  -8   1   7      215.21      210.83      3.08 o 
  -7   1   7        1.68        1.64      0.43 o 
  -6   1   7       89.41       79.40      1.74 o 
  -5   1   7      953.24      984.85      7.85 o 
  -4   1   7        1.56        0.77      0.33 o 
  -3   1   7       29.79       34.49      0.78 o 
  -2   1   7       73.48       55.44      1.10 o 
  -1   1   7      699.66      662.72      4.77 o 
   0   1   7      376.83      405.95      3.45 o 
   1   1   7        3.90        5.38      0.60 o 
   2   1   7      955.62      960.53      6.72 o 
   3   1   7        4.79        1.95      0.45 o 
   4   1   7       34.24       31.48      0.98 o 
   5   1   7       63.93       65.94      3.98 o 
   6   1   7       64.86       62.92      1.79 o 
   7   1   7      152.51      165.16      3.94 o 
   8   1   7       36.30       33.72      2.23 o 
   9   1   7      415.62      415.09     11.77 o 
  10   1   7       34.19       39.02      2.59 o 
  11   1   7        1.91        1.08      0.95 o 
  12   1   7       10.47        8.94      1.56 o 
 -16   2   7        5.18        3.72      1.55 o 
 -15   2   7       81.84       83.34      4.23 o 
 -14   2   7        6.76        8.93      1.31 o 
 -13   2   7       31.40       32.56      3.72 o 
 -12   2   7        7.30        6.95      1.09 o 
 -11   2   7      297.90      288.71      5.24 o 
 -10   2   7       31.81       29.49      1.88 o 
  -9   2   7       35.72       28.24      1.34 o 
  -8   2   7       68.80       67.01      1.81 o 
  -7   2   7      587.70      583.46      5.84 o 
  -6   2   7       48.64       48.95      1.48 o 
  -5   2   7       43.05       48.98      1.45 o 
  -4   2   7       74.66       67.83      1.64 o 
  -3   2   7      367.03      357.84      4.03 o 
  -2   2   7       31.97       34.90      1.14 o 
  -1   2   7      117.85      122.82      2.77 o 
   0   2   7     1395.50     1357.43     10.45 o 
   1   2   7      828.26      810.43      7.11 o 
   2   2   7        0.26        0.40      0.31 o 
   3   2   7       26.50       27.58      1.18 o 
   4   2   7      491.44      480.75      5.31 o 
   5   2   7      151.35      149.63      2.81 o 
   6   2   7        5.73        7.23      0.85 o 
   7   2   7      125.34      131.56      2.85 o 
   8   2   7      342.57      347.51      7.69 o 
   9   2   7      172.55      175.57      4.51 o 
  10   2   7        3.11        4.65      1.16 o 
  11   2   7      100.88      108.46      3.86 o 
  12   2   7       10.08        7.64      2.07 o 
 -14   3   7        0.45        1.13      1.19 o 
 -13   3   7       87.81       89.71      3.21 o 
 -12   3   7        6.30        6.26      2.79 o 
 -11   3   7        1.11        0.30      0.77 o 
 -10   3   7        4.60        4.33      0.98 o 
  -9   3   7      254.51      231.96      7.02 o 
  -8   3   7       17.24       24.29      1.40 o 
  -7   3   7      107.74       88.36      2.30 o 
  -6   3   7        3.43        5.02      1.26 o 
  -5   3   7      102.72      108.10      2.30 o 
  -4   3   7       20.87       25.42      1.29 o 
  -3   3   7        0.07       -0.15      0.37 o 
  -2   3   7      273.52      268.30      3.55 o 
  -1   3   7      326.33      326.95      3.93 o 
   0   3   7       60.09       61.59      2.32 o 
   1   3   7        5.41        4.99      0.67 o 
   2   3   7      181.00      178.53      3.94 o 
   3   3   7      160.04      164.62      3.87 o 
   4   3   7        3.42        1.77      0.79 o 
   5   3   7       36.32       32.68      2.08 o 
   6   3   7      106.97      108.23      3.36 o 
   7   3   7       20.63       27.07      1.64 o 
   8   3   7       19.03       18.36      1.45 o 
   9   3   7       29.08       29.75      2.70 o 
  10   3   7       59.32       59.44      2.88 o 
 -12   4   7        1.72        1.11      0.89 o 
 -11   4   7       11.28       12.09      1.59 o 
 -10   4   7        0.05       -0.63      0.65 o 
  -9   4   7       20.76       23.24      1.97 o 
  -8   4   7        0.37        0.10      0.93 o 
  -7   4   7       32.86       27.08      1.97 o 
  -6   4   7        4.07        2.32      0.67 o 
  -5   4   7       38.71       35.43      1.56 o 
  -4   4   7       22.20       19.24      1.28 o 
  -3   4   7       29.17       29.61      1.54 o 
  -2   4   7       73.42       71.36      2.59 o 
  -1   4   7       52.35       50.13      2.69 o 
   0   4   7        0.71        2.14      0.76 o 
   1   4   7        5.64        5.62      1.34 o 
   2   4   7       57.82       58.20      3.46 o 
   3   4   7       10.98       12.08      1.42 o 
   4   4   7        4.44        6.95      1.24 o 
   5   4   7        0.16       -0.56      0.72 o 
   6   4   7        7.98        6.32      1.20 o 
   7   4   7        7.44        7.28      1.35 o 
   8   4   7        2.49        4.07      1.20 o 
  -9   5   7       28.83       34.70      3.30 o 
  -8   5   7       36.05       38.80      2.57 o 
  -7   5   7       26.28       24.31      4.75 o 
  -6   5   7       41.24       37.04      2.41 o 
  -5   5   7       20.09       23.35      2.01 o 
  -4   5   7        7.90        9.48      2.17 o 
  -3   5   7        0.67        0.58      1.08 o 
  -2   5   7       80.58       82.21      3.10 o 
  -1   5   7       24.88       35.01      3.41 o 
   0   5   7        2.83        1.28      0.84 o 
   1   5   7        0.97        0.98      0.80 o 
   2   5   7        0.60        0.89      0.84 o 
   3   5   7       85.15       83.09      3.28 o 
   4   5   7       28.21       26.46      2.26 o 
   5   5   7       68.19       60.31      4.13 o 
 -14   0   8        0.96        0.10      0.93 o 
 -13   0   8        3.59        1.45      0.93 o 
 -12   0   8       30.21       28.11      5.53 o 
 -11   0   8      189.30      197.26      3.86 o 
 -10   0   8       17.69       17.74      1.35 o 
  -9   0   8      416.66      407.85      5.64 o 
  -8   0   8     1125.03     1105.05     16.11 o 
  -7   0   8      471.43      490.56      9.09 o 
  -6   0   8      226.30      213.37      5.37 o 
  -5   0   8       98.34      110.40      3.61 o 
  -4   0   8      999.54      888.07     13.01 o 
  -3   0   8      963.18      987.58      9.25 o 
  -2   0   8        1.88        2.98      0.72 o 
  -1   0   8     1553.89     1728.83     14.80 o 
   0   0   8       27.88       16.98      1.09 o 
   1   0   8      403.59      383.36      4.96 o 
   2   0   8      190.04      192.82      3.36 o 
   3   0   8      134.36      131.98      2.81 o 
   4   0   8     1215.32     1227.20     11.92 o 
   5   0   8      410.70      421.61      6.66 o 
   6   0   8     1144.01     1092.35     17.04 o 
   7   0   8        3.71        2.58      1.34 o 
   8   0   8       48.91       41.31      3.10 o 
   9   0   8      254.53      235.99      7.44 o 
  10   0   8       40.06       31.91      3.41 o 
  11   0   8      292.88      290.21      8.99 o 
 -16   1   8        5.91        5.47      1.65 o 
 -15   1   8        0.57        1.03      1.03 o 
 -14   1   8       32.59       32.33      2.89 o 
 -13   1   8      106.30      108.15      3.14 o 
 -12   1   8        1.65        0.70      0.67 o 
 -11   1   8        0.09       -0.03      0.41 o 
 -10   1   8       62.37       59.82      1.77 o 
  -9   1   8      152.17      157.31      2.79 o 
  -8   1   8        0.62        0.73      0.64 o 
  -7   1   8       63.74       74.39      1.82 o 
  -6   1   8      132.47      131.50      2.65 o 
  -5   1   8      195.41      202.44      2.94 o 
  -4   1   8      161.46      167.50      3.29 o 
  -3   1   8      653.56      703.89     10.95 o 
  -2   1   8      177.34      155.72      3.10 o 
  -1   1   8       22.17       25.94      1.13 o 
   0   1   8       28.84       28.57      0.89 o 
   1   1   8       21.69       25.51      0.89 o 
   2   1   8      380.83      354.32      3.48 o 
   3   1   8     1085.17     1083.86      7.62 o 
   4   1   8      359.39      352.39      4.82 o 
   5   1   8      283.69      282.01      3.96 o 
   6   1   8        5.92        7.92      0.90 o 
   7   1   8       39.63       41.22      2.25 o 
   8   1   8       57.20       53.57      2.52 o 
   9   1   8        7.48        9.26      1.42 o 
  10   1   8      156.63      159.90      4.56 o 
  11   1   8       79.54       76.16      3.28 o 
 -15   2   8        5.55        4.85      1.45 o 
 -14   2   8       31.34       31.04      2.22 o 
 -13   2   8        2.66        2.07      1.19 o 
 -12   2   8        0.71        0.73      0.77 o 
 -11   2   8       45.17       45.38      2.15 o 
 -10   2   8        6.21        4.88      0.91 o 
  -9   2   8        0.02        0.40      0.48 o 
  -8   2   8      105.81       91.34      2.15 o 
  -7   2   8       10.41        6.70      0.79 o 
  -6   2   8       89.12       92.95      2.08 o 
  -5   2   8       53.66       62.10      2.15 o 
  -4   2   8       93.73       93.34      2.00 o 
  -3   2   8      159.37      161.10      2.63 o 
  -2   2   8       61.32       61.22      2.04 o 
  -1   2   8      131.00      118.69      2.81 o 
   0   2   8       59.81       56.94      1.63 o 
   1   2   8       68.56       69.75      2.64 o 
   2   2   8       30.24       28.03      2.15 o 
   3   2   8       63.46       65.52      2.30 o 
   4   2   8        1.14        1.54      0.55 o 
   5   2   8        0.12        0.17      0.49 o 
   6   2   8       26.05       22.84      1.43 o 
   7   2   8        3.11        3.85      1.03 o 
   8   2   8        4.05        2.51      2.27 o 
   9   2   8       24.63       24.36      2.69 o 
  10   2   8        4.47        3.95      1.20 o 
  11   2   8        1.44       -0.10      1.45 o 
 -14   3   8       16.83       14.09      1.86 o 
 -13   3   8       38.55       38.75      2.54 o 
 -12   3   8       22.97       26.10      2.04 o 
 -11   3   8        0.77        0.62      0.73 o 
 -10   3   8       17.51       22.54      1.86 o 
  -9   3   8       33.62       34.84      2.13 o 
  -8   3   8       36.35       33.80      1.60 o 
  -7   3   8       18.30       12.46      1.06 o 
  -6   3   8      122.81      108.07      2.42 o 
  -5   3   8       20.58       23.67      1.32 o 
  -4   3   8        0.02       -0.29      0.37 o 
  -3   3   8        1.33        2.06      0.55 o 
  -2   3   8        8.26        8.54      0.94 o 
  -1   3   8      113.44      116.01      3.06 o 
   0   3   8       91.09       83.92      2.14 o 
   1   3   8      619.76      623.47      6.50 o 
   2   3   8      103.93      100.98      3.07 o 
   3   3   8       12.32       11.26      1.45 o 
   4   3   8        0.59        0.21      0.62 o 
   5   3   8       26.08       24.11      3.10 o 
   6   3   8       92.15       98.81      3.32 o 
   7   3   8       42.01       40.51      2.55 o 
   8   3   8       72.01       74.40      3.20 o 
   9   3   8      100.76       85.93      4.96 o 
 -12   4   8       41.57       39.09      2.60 o 
 -11   4   8       30.51       30.54      2.28 o 
 -10   4   8        1.23        0.52      0.76 o 
  -9   4   8       21.23       19.84      1.85 o 
  -8   4   8       89.81       97.57      3.23 o 
  -7   4   8      143.55      152.41      3.18 o 
  -6   4   8       34.58       33.97      1.82 o 
  -5   4   8      110.36      104.78      4.08 o 
  -4   4   8      107.72      111.40      2.57 o 
  -3   4   8        9.18       11.76      1.02 o 
  -2   4   8        3.51        4.35      0.98 o 
  -1   4   8       26.37       25.32      1.85 o 
   0   4   8      200.44      197.68      4.60 o 
   1   4   8      265.20      274.45      5.55 o 
   2   4   8      119.95      117.29      3.61 o 
   3   4   8      150.21      146.34      4.05 o 
   4   4   8        3.22        1.45      0.88 o 
   5   4   8       94.27       93.31      3.43 o 
   6   4   8        5.72        4.03      1.17 o 
   7   4   8       56.52       53.00      2.70 o 
  -9   5   8        4.20        4.96      1.55 o 
  -8   5   8        0.37        0.03      0.76 o 
  -7   5   8       11.05       11.23      2.89 o 
  -6   5   8       70.13       75.20      2.95 o 
  -5   5   8       23.00       25.43      2.22 o 
  -4   5   8        0.34        0.32      0.79 o 
  -3   5   8       27.72       24.60      2.11 o 
  -2   5   8       18.42       18.15      1.96 o 
  -1   5   8       72.96       80.25      4.54 o 
   0   5   8        5.74        5.14      1.17 o 
   1   5   8       27.13       22.97      3.61 o 
   2   5   8        2.91        3.27      1.16 o 
   3   5   8       24.29       21.71      2.11 o 
 -16   1   9        5.78        6.51      1.76 o 
 -15   1   9        2.15        1.86      1.24 o 
 -14   1   9       15.07       19.35      1.75 o 
 -13   1   9       80.80       77.97      2.77 o 
 -12   1   9        1.00        1.77      0.79 o 
 -11   1   9       63.62       64.71      1.98 o 
 -10   1   9       44.03       49.06      1.68 o 
  -9   1   9        5.40        4.34      0.80 o 
  -8   1   9      139.02      133.65      2.59 o 
  -7   1   9       67.54       67.08      1.82 o 
  -6   1   9      832.76      801.43      9.20 o 
  -5   1   9      340.73      325.11      7.13 o 
  -4   1   9      345.49      359.56      5.40 o 
  -3   1   9       49.55       44.83      2.27 o 
  -2   1   9      282.11      265.74      3.47 o 
  -1   1   9       41.59       39.55      1.95 o 
   0   1   9       24.52       27.15      1.13 o 
   1   1   9      276.80      283.42      3.82 o 
   2   1   9      730.01      709.55      5.70 o 
   3   1   9       32.75       34.25      1.15 o 
   4   1   9       13.24       14.33      1.07 o 
   5   1   9        0.51        0.58      0.57 o 
   6   1   9      226.51      224.91      4.71 o 
   7   1   9       24.93       25.21      2.32 o 
   8   1   9       58.32       57.20      4.13 o 
   9   1   9       64.54       72.64      3.07 o 
  10   1   9        8.64        8.50      1.51 o 
  11   1   9       13.20       11.88      2.38 o 
 -15   2   9       62.13       74.99      3.10 o 
 -14   2   9        0.15       -0.34      0.74 o 
 -13   2   9        4.85        9.36      1.35 o 
 -12   2   9       99.45       99.72      3.20 o 
 -11   2   9      227.33      232.09      4.84 o 
 -10   2   9       19.04       16.14      1.21 o 
  -9   2   9       88.33       84.11      2.20 o 
  -8   2   9      147.33      153.98      4.04 o 
  -7   2   9      116.51      122.61      3.07 o 
  -6   2   9       62.22       63.60      2.15 o 
  -5   2   9        0.92        0.77      0.47 o 
  -4   2   9      785.68      775.14      8.70 o 
  -3   2   9       92.69       91.93      8.83 o 
  -2   2   9      179.25      167.48      3.58 o 
  -1   2   9       13.34       12.20      1.24 o 
   0   2   9      581.03      566.62      5.94 o 
   1   2   9      136.76      129.53      2.54 o 
   2   2   9      301.80      294.44      4.79 o 
   3   2   9       97.25       93.21      2.88 o 
   4   2   9      504.16      501.87      7.37 o 
   5   2   9        8.40        9.60      1.28 o 
   6   2   9       74.49       76.79      3.87 o 
   7   2   9      256.72      271.33      8.36 o 
   8   2   9       46.76       50.09      3.41 o 
   9   2   9       32.58       30.81      2.41 o 
  10   2   9       57.39       61.55      4.03 o 
 -14   3   9       35.23       32.84      3.72 o 
 -13   3   9       35.02       35.84      2.51 o 
 -12   3   9        9.84        6.98      1.26 o 
 -11   3   9        8.74       11.26      1.44 o 
 -10   3   9       38.25       36.05      2.89 o 
  -9   3   9      135.51      125.72      2.86 o 
  -8   3   9      119.79      115.88      3.02 o 
  -7   3   9       69.38       75.52      2.14 o 
  -6   3   9       15.64       22.35      1.36 o 
  -5   3   9        8.72        9.37      0.95 o 
  -4   3   9        6.19        6.80      0.81 o 
  -3   3   9        0.44        0.16      0.45 o 
  -2   3   9     1037.21     1083.13     12.00 o 
  -1   3   9       38.65       38.04      1.55 o 
   0   3   9      421.56      430.29      5.33 o 
   1   3   9       50.65       51.72      3.77 o 
   2   3   9       65.15       65.78      2.59 o 
   3   3   9       22.21       21.21      1.75 o 
   4   3   9        6.59        6.45      1.60 o 
   5   3   9      184.96      190.16      6.71 o 
   6   3   9       85.77       91.40      6.35 o 
   7   3   9       14.59       13.92      1.68 o 
   8   3   9       14.67       12.61      1.63 o 
 -11   4   9        0.78       -0.03      0.76 o 
 -10   4   9       16.05       12.86      1.63 o 
  -9   4   9       17.07       18.32      1.78 o 
  -8   4   9        3.44        3.61      0.99 o 
  -7   4   9       10.76       15.84      1.29 o 
  -6   4   9       16.60       16.25      2.15 o 
  -5   4   9       13.43       15.75      1.26 o 
  -4   4   9       27.81       29.57      2.11 o 
  -3   4   9        3.61        4.70      1.06 o 
  -2   4   9       31.23       29.23      2.74 o 
  -1   4   9        3.75        1.71      0.96 o 
   0   4   9       81.64       71.77      2.81 o 
   1   4   9        3.18        3.59      0.98 o 
   2   4   9        8.64        6.60      1.20 o 
   3   4   9       79.01       76.62      3.10 o 
   4   4   9        3.78        3.65      1.45 o 
   5   4   9       18.29       21.96      3.25 o 
   6   4   9        0.23        1.25      0.98 o 
  -8   5   9        5.28        6.92      1.65 o 
  -7   5   9       59.42       62.96      5.89 o 
  -6   5   9       58.49       62.07      4.23 o 
  -5   5   9        5.79        8.14      1.42 o 
  -4   5   9        0.01       -0.02      0.98 o 
  -3   5   9        8.94        9.42      1.42 o 
  -2   5   9       19.30       23.24      3.00 o 
  -1   5   9        3.39        6.72      1.39 o 
   0   5   9        5.15        6.93      1.35 o 
   1   5   9       18.41       23.04      3.36 o 
 -13   0  10       85.01       84.69      4.13 o 
 -12   0  10       61.54       64.75      3.51 o 
 -11   0  10       14.97       16.73      2.17 o 
 -10   0  10      163.57      156.15      5.27 o 
  -9   0  10      195.79      194.06      5.78 o 
  -8   0  10      494.73      481.78      9.71 o 
  -7   0  10      436.74      424.05      8.88 o 
  -6   0  10      376.13      368.28      8.06 o 
  -5   0  10      984.95     1000.54     15.39 o 
  -4   0  10      131.94      114.95      4.13 o 
  -3   0  10        0.00        0.31      0.52 o 
  -2   0  10       22.89       24.54      1.28 o 
  -1   0  10      615.07      555.53     12.24 o 
   0   0  10      480.15      470.95      6.08 o 
   1   0  10        0.03        0.77      0.54 o 
   2   0  10      855.41      891.50      9.68 o 
   3   0  10      345.38      347.65      5.40 o 
   4   0  10       88.38       86.85      2.69 o 
   5   0  10        0.65        1.55      1.14 o 
   6   0  10      127.73      127.03      5.06 o 
   7   0  10       60.83       66.10      4.03 o 
   8   0  10      124.41      136.84      5.89 o 
   9   0  10        4.29        6.09      1.96 o 
  10   0  10       68.46       77.97      4.85 o 
 -16   1  10       18.68       20.66      2.69 o 
 -15   1  10       14.28       17.25      2.27 o 
 -14   1  10      116.44      118.03      3.57 o 
 -13   1  10        0.12        0.00      0.69 o 
 -12   1  10        7.24        5.99      1.27 o 
 -11   1  10       41.13       40.61      2.22 o 
 -10   1  10       87.60       92.04      2.32 o 
  -9   1  10        0.17        0.52      0.49 o 
  -8   1  10       80.67       77.47      3.36 o 
  -7   1  10      585.61      595.06      7.89 o 
  -6   1  10      354.21      347.92      5.62 o 
  -5   1  10      255.56      250.96      6.40 o 
  -4   1  10       36.13       40.48      3.36 o 
  -3   1  10       30.39       34.19      1.30 o 
  -2   1  10       46.48       45.58      1.48 o 
  -1   1  10      127.91      123.71      2.40 o 
   0   1  10       72.69       69.35      1.84 o 
   1   1  10      327.75      315.11      4.26 o 
   2   1  10       73.30       81.72      2.17 o 
   3   1  10      135.29      139.13      3.36 o 
   4   1  10      384.57      391.85      7.06 o 
   5   1  10        0.08       -0.10      0.76 o 
   6   1  10       23.49       23.37      1.90 o 
   7   1  10       12.60       13.87      1.61 o 
   8   1  10       48.28       54.40      2.66 o 
   9   1  10      114.66      132.64      4.23 o 
  10   1  10        5.60       11.98      2.48 o 
 -15   2  10        3.93        4.20      1.20 o 
 -14   2  10        1.69        1.57      0.97 o 
 -13   2  10        0.95        0.56      1.45 o 
 -12   2  10       16.44       16.10      2.53 o 
 -11   2  10       12.03        9.59      1.81 o 
 -10   2  10        8.68        8.13      0.99 o 
  -9   2  10        4.02        2.87      0.68 o 
  -8   2  10        0.96        0.11      0.95 o 
  -7   2  10       67.11       61.71      1.90 o 
  -6   2  10       31.90       23.30      1.47 o 
  -5   2  10      164.62      175.72      4.85 o 
  -4   2  10       41.61       36.86      1.86 o 
  -3   2  10      326.48      305.26      6.76 o 
  -2   2  10      173.45      167.50      3.02 o 
  -1   2  10      220.48      217.52      3.48 o 
   0   2  10      323.00      309.19      6.08 o 
   1   2  10       75.60       71.75      2.20 o 
   2   2  10      342.77      339.66      5.81 o 
   3   2  10       20.13       15.76      1.53 o 
   4   2  10      216.01      212.88      7.02 o 
   5   2  10        0.85       -0.10      0.66 o 
   6   2  10       55.20       55.02      2.55 o 
   7   2  10       10.78        8.26      2.07 o 
   8   2  10       32.40       30.26      3.51 o 
   9   2  10       17.65       20.04      3.10 o 
 -13   3  10        5.16        5.12      1.26 o 
 -12   3  10        4.64        4.04      1.13 o 
 -11   3  10       28.78       24.91      2.03 o 
 -10   3  10      115.86      123.42      3.69 o 
  -9   3  10        1.49        1.07      0.64 o 
  -8   3  10       15.38       14.87      1.31 o 
  -7   3  10       39.81       42.26      2.51 o 
  -6   3  10       21.68       23.83      1.48 o 
  -5   3  10       63.63       67.83      2.36 o 
  -4   3  10        1.65        2.29      0.82 o 
  -3   3  10      266.40      268.21      7.54 o 
  -2   3  10       48.91       51.85      2.26 o 
  -1   3  10       10.97       11.03      1.43 o 
   0   3  10       11.66       11.54      1.07 o 
   1   3  10        0.90        0.26      0.66 o 
   2   3  10        9.75        7.22      1.17 o 
   3   3  10        0.51        0.15      0.66 o 
   4   3  10       94.16       96.66      3.32 o 
   5   3  10      175.31      179.22      6.92 o 
   6   3  10        6.36        3.92      1.17 o 
   7   3  10       40.36       35.74      3.30 o 
 -10   4  10        9.90        6.12      2.22 o 
  -9   4  10       41.52       36.10      2.45 o 
  -8   4  10        9.61        7.25      1.24 o 
  -7   4  10        4.69        5.32      0.89 o 
  -6   4  10        0.02       -0.03      0.54 o 
  -5   4  10      275.50      287.97      4.55 o 
  -4   4  10       95.74      100.34      3.43 o 
  -3   4  10        6.31        5.87      1.16 o 
  -2   4  10       24.05       23.04      3.56 o 
  -1   4  10       86.96       88.35      4.18 o 
   0   4  10       15.08       15.39      1.64 o 
   1   4  10        0.74       -0.41      0.73 o 
   2   4  10       87.23       87.49      3.32 o 
   3   4  10       77.46       88.84      3.43 o 
   4   4  10       14.67       13.58      1.71 o 
   5   4  10        0.21       -0.10      1.14 o 
  -6   5  10        5.22        3.49      1.14 o 
  -5   5  10       12.04       13.61      2.43 o 
  -4   5  10        2.21        2.11      1.24 o 
  -3   5  10       69.28       71.45      3.18 o 
  -2   5  10       12.32       11.98      2.38 o 
  -1   5  10        1.62        2.69      1.55 o 
 -15   1  11        4.07        4.75      1.65 o 
 -14   1  11        1.04        0.57      1.29 o 
 -13   1  11       52.90       53.45      2.51 o 
 -12   1  11       35.04       34.92      1.87 o 
 -11   1  11      192.25      198.77      3.68 o 
 -10   1  11        0.42        1.00      0.88 o 
  -9   1  11       30.28       30.24      2.04 o 
  -8   1  11        4.80        4.42      0.98 o 
  -7   1  11        5.20        5.17      0.98 o 
  -6   1  11      231.82      232.54      8.37 o 
  -5   1  11      167.24      158.36      3.76 o 
  -4   1  11      659.92      609.44      6.28 o 
  -3   1  11       79.98       73.48      1.92 o 
  -2   1  11       12.79       12.28      0.97 o 
  -1   1  11       40.99       46.22      1.58 o 
   0   1  11       35.71       39.64      1.48 o 
   1   1  11      245.99      232.80      3.61 o 
   2   1  11       26.38       27.35      1.92 o 
   3   1  11      232.99      225.66      4.60 o 
   4   1  11       96.60      100.71      5.11 o 
   5   1  11      126.89      120.52      5.16 o 
   6   1  11       10.36        8.01      1.50 o 
   7   1  11       26.99       32.33      2.45 o 
   8   1  11       30.47       31.58      3.51 o 
   9   1  11       34.54       38.48      5.78 o 
 -14   2  11       37.16       37.68      3.36 o 
 -13   2  11      192.79      214.09      5.09 o 
 -12   2  11       45.21       49.46      3.82 o 
 -11   2  11        0.86        1.04      0.68 o 
 -10   2  11      120.78      118.86      2.85 o 
  -9   2  11       70.52       75.06      2.25 o 
  -8   2  11       87.07       86.57      2.62 o 
  -7   2  11        5.45        7.17      1.13 o 
  -6   2  11      118.20      121.65      4.34 o 
  -5   2  11      161.25      154.11      3.83 o 
  -4   2  11      410.06      412.03      6.57 o 
  -3   2  11      231.07      231.15      5.13 o 
  -2   2  11      167.64      166.56      3.14 o 
  -1   2  11       68.16       68.43      1.98 o 
   0   2  11      102.25      104.23      4.06 o 
   1   2  11       75.01       78.48      2.16 o 
   2   2  11       16.83       15.28      1.57 o 
   3   2  11      116.60      116.70      3.47 o 
   4   2  11        0.72        0.31      0.80 o 
   5   2  11      177.78      177.14      4.45 o 
   6   2  11      101.58      106.99      5.27 o 
   7   2  11      101.33      116.29      5.68 o 
 -12   3  11       47.63       44.31      3.46 o 
 -11   3  11       22.47       24.82      2.10 o 
 -10   3  11        6.59        5.08      1.16 o 
  -9   3  11        0.19        1.15      0.64 o 
  -8   3  11       62.64       59.22      2.07 o 
  -7   3  11       22.07       21.08      1.46 o 
  -6   3  11       47.32       46.09      1.78 o 
  -5   3  11       38.28       43.99      2.45 o 
  -4   3  11       15.34       17.35      2.63 o 
  -3   3  11       78.46       79.33      5.16 o 
  -2   3  11      159.73      161.01      3.31 o 
  -1   3  11      282.18      271.36      4.34 o 
   0   3  11       14.71       15.34      1.61 o 
   1   3  11        0.02        1.08      0.76 o 
   2   3  11       32.16       27.80      4.65 o 
   3   3  11        0.17        0.08      0.76 o 
   4   3  11       49.16       49.26      2.56 o 
   5   3  11      138.55      150.79      4.41 o 
   6   3  11       24.25       24.03      2.18 o 
 -10   4  11        0.77       -0.62      0.93 o 
  -9   4  11        5.85        6.40      1.26 o 
  -8   4  11        4.74        4.40      0.94 o 
  -7   4  11        3.51        3.83      0.87 o 
  -6   4  11       12.03       11.92      1.21 o 
  -5   4  11        0.30        0.64      1.09 o 
  -4   4  11       24.06       21.74      2.01 o 
  -3   4  11      105.29       95.87      3.40 o 
  -2   4  11       11.68       11.29      1.21 o 
  -1   4  11       20.93       22.15      2.01 o 
   0   4  11        2.38        2.47      1.45 o 
   1   4  11        0.01       -0.46      0.73 o 
   2   4  11        0.10        0.53      0.88 o 
   3   4  11       55.49       57.27      4.96 o 
 -14   0  12       18.10       18.59      2.69 o 
 -13   0  12       67.22       69.40      4.13 o 
 -12   0  12        4.51        5.58      1.55 o 
 -11   0  12        1.64        0.83      1.14 o 
 -10   0  12       29.30       24.48      2.79 o 
  -9   0  12     1236.07     1238.07     19.62 o 
  -8   0  12        0.07       -0.83      0.83 o 
  -7   0  12      622.91      602.41     11.88 o 
  -6   0  12        6.72        5.06      1.45 o 
  -5   0  12        8.54        8.99      1.65 o 
  -4   0  12        2.68        3.00      1.14 o 
  -3   0  12        0.32        2.27      1.14 o 
  -2   0  12     1003.00      916.47     15.08 o 
  -1   0  12      544.05      517.00     10.43 o 
   0   0  12      286.64      270.79      7.13 o 
   1   0  12      209.37      217.60      6.30 o 
   2   0  12       78.99       83.86      3.82 o 
   3   0  12       37.43       40.84      2.08 o 
   4   0  12       23.67       25.20      2.79 o 
   5   0  12      116.55      111.74      5.06 o 
   6   0  12      213.84      214.71      7.23 o 
   7   0  12      158.75      165.96      6.61 o 
   8   0  12       45.05       41.83      4.03 o 
 -14   1  12        6.81        8.47      2.07 o 
 -13   1  12       54.43       63.20      4.03 o 
 -12   1  12        9.97        8.33      1.39 o 
 -11   1  12      256.99      257.32      5.44 o 
 -10   1  12       37.67       38.09      2.29 o 
  -9   1  12      125.77      124.36      3.61 o 
  -8   1  12       48.02       50.29      2.30 o 
  -7   1  12      208.03      205.27      4.53 o 
  -6   1  12       98.10       99.61      3.07 o 
  -5   1  12       23.91       27.87      1.93 o 
  -4   1  12        0.29        0.86      0.57 o 
  -3   1  12      231.91      228.61      4.56 o 
  -2   1  12       27.89       29.21      1.44 o 
  -1   1  12       94.22      103.26      2.42 o 
   0   1  12      412.23      400.40      5.12 o 
   1   1  12        4.85        3.61      0.73 o 
   2   1  12       80.43       76.72      2.74 o 
   3   1  12        1.23        1.02      0.76 o 
   4   1  12        9.97        8.14      1.31 o 
   5   1  12       86.19       82.00      4.54 o 
   6   1  12       23.79       26.96      3.30 o 
   7   1  12       90.16       92.43      5.06 o 
   8   1  12       16.16       14.87      2.79 o 
 -14   2  12       18.11       17.76      2.89 o 
 -13   2  12        0.59       -0.04      0.94 o 
 -12   2  12        4.60        3.36      0.99 o 
 -11   2  12        5.38        5.67      0.94 o 
 -10   2  12        3.01        3.79      1.04 o 
  -9   2  12       17.01       14.63      1.57 o 
  -8   2  12       27.07       30.67      3.72 o 
  -7   2  12       27.64       26.99      3.46 o 
  -6   2  12        5.84        6.74      1.16 o 
  -5   2  12        5.29        3.00      1.34 o 
  -4   2  12       14.39       11.48      1.38 o 
  -3   2  12       18.51       14.67      1.21 o 
  -2   2  12        0.38       -0.47      0.47 o 
  -1   2  12        3.49        4.68      0.83 o 
   0   2  12        0.00        0.17      0.54 o 
   1   2  12        6.15        5.78      1.06 o 
   2   2  12        0.30        0.14      1.34 o 
   3   2  12        7.85        6.23      1.24 o 
   4   2  12        3.21        3.77      1.14 o 
   5   2  12       22.04       20.30      1.93 o 
   6   2  12        1.13       -0.93      1.34 o 
 -11   3  12       49.47       53.93      4.60 o 
 -10   3  12        0.38       -0.05      0.65 o 
  -9   3  12        3.49        2.52      0.91 o 
  -8   3  12        4.44        3.55      0.80 o 
  -7   3  12       93.09      105.30      3.54 o 
  -6   3  12        9.95       10.53      2.07 o 
  -5   3  12       19.08       19.49      1.82 o 
  -4   3  12      164.29      168.49      4.34 o 
  -3   3  12       93.77       92.01      3.56 o 
  -2   3  12       42.88       39.00      1.79 o 
  -1   3  12        0.01       -0.31      0.58 o 
   0   3  12        1.70        1.22      0.84 o 
   1   3  12      103.03       93.99      3.41 o 
   2   3  12       10.70        9.82      2.38 o 
   3   3  12       26.07       29.48      2.37 o 
   4   3  12       31.60       34.67      2.55 o 
   5   3  12       13.44       13.84      2.38 o 
  -9   4  12       14.95       13.74      2.17 o 
  -8   4  12        1.28       -0.40      0.59 o 
  -7   4  12        9.99       14.70      1.39 o 
  -6   4  12       19.89       19.79      2.04 o 
  -5   4  12      227.58      234.36      6.61 o 
  -4   4  12       82.38       82.27      3.25 o 
  -3   4  12       95.96      102.63      2.91 o 
  -2   4  12       13.65       15.14      1.68 o 
  -1   4  12       34.06       34.41      2.52 o 
   0   4  12        1.24        0.61      0.91 o 
   1   4  12        5.77        6.04      1.31 o 
 -14   1  13        0.58        0.52      1.34 o 
 -13   1  13       11.95       11.51      1.56 o 
 -12   1  13      106.94      109.46      3.69 o 
 -11   1  13       38.08       42.27      2.70 o 
 -10   1  13       13.85       13.54      1.61 o 
  -9   1  13       16.17       15.53      1.76 o 
  -8   1  13       17.37       15.51      1.60 o 
  -7   1  13       31.56       32.23      2.19 o 
  -6   1  13       37.09       37.53      2.32 o 
  -5   1  13       78.62       80.47      2.85 o 
  -4   1  13       64.44       61.49      2.52 o 
  -3   1  13       28.39       26.22      1.93 o 
  -2   1  13       83.52       74.84      2.74 o 
  -1   1  13       44.56       47.73      1.77 o 
   0   1  13       95.53      100.79      2.54 o 
   1   1  13       28.77       24.59      1.51 o 
   2   1  13       69.31       69.18      5.94 o 
   3   1  13       56.49       52.52      2.69 o 
   4   1  13       34.77       40.07      3.61 o 
   5   1  13        0.10       -1.03      1.03 o 
   6   1  13       90.91      103.17      5.47 o 
 -11   2  13       32.38       31.27      2.37 o 
 -10   2  13      118.65      135.08      6.04 o 
  -9   2  13       22.71       21.04      1.97 o 
  -8   2  13        7.47        5.10      1.13 o 
  -7   2  13      106.49      109.76      8.99 o 
  -6   2  13      234.75      227.60      5.89 o 
  -5   2  13        6.66        5.63      1.10 o 
  -4   2  13       36.87       38.68      1.79 o 
  -3   2  13      122.03      121.95      2.86 o 
  -2   2  13      119.42      129.32      3.24 o 
  -1   2  13       48.26       48.97      1.90 o 
   0   2  13       33.02       33.60      2.26 o 
   1   2  13       67.82       68.71      2.81 o 
   2   2  13      135.50      143.77      4.09 o 
   3   2  13       29.45       25.84      2.12 o 
   4   2  13       66.53       62.50      2.88 o 
   5   2  13       20.58       25.72      3.30 o 
 -10   3  13        0.61        0.83      0.75 o 
  -9   3  13        1.99        0.83      0.88 o 
  -8   3  13      110.45      123.49      4.01 o 
  -7   3  13       10.51        9.02      1.46 o 
  -6   3  13       14.00       14.40      1.71 o 
  -5   3  13       67.67       60.59      2.78 o 
  -4   3  13       23.00       23.39      1.62 o 
  -3   3  13        2.36        0.08      0.86 o 
  -2   3  13       14.92       17.32      1.45 o 
  -1   3  13       14.50       14.85      1.67 o 
   0   3  13       47.39       57.86      2.77 o 
   1   3  13       30.51       30.58      2.34 o 
   2   3  13       41.69       43.89      3.30 o 
   3   3  13       15.75       16.29      1.89 o 
  -6   4  13        0.20       -0.21      0.91 o 
  -5   4  13        0.59        2.48      1.17 o 
  -4   4  13        3.27        2.61      0.91 o 
  -3   4  13        0.78        2.58      1.45 o 
  -2   4  13       11.48       13.01      2.38 o 
 -13   0  14       74.50       77.04      4.54 o 
 -12   0  14       26.43       25.61      3.10 o 
 -11   0  14       83.89       88.82      4.85 o 
 -10   0  14       58.76       57.42      3.92 o 
  -9   0  14       18.80       13.12      2.27 o 
  -8   0  14       93.92       98.32      4.85 o 
  -7   0  14       16.90       15.18      2.27 o 
  -6   0  14      120.39      123.21      5.27 o 
  -5   0  14       19.95       19.42      2.48 o 
  -4   0  14       19.66       16.63      2.27 o 
  -3   0  14       62.70       67.54      3.82 o 
  -2   0  14      132.55      109.47      4.85 o 
  -1   0  14      133.70      124.96      5.16 o 
   0   0  14      209.02      196.33      6.40 o 
   1   0  14       20.96       33.15      3.20 o 
 -13   1  14        2.30        3.60      1.20 o 
 -12   1  14       10.18       10.27      1.57 o 
 -11   1  14       29.73       25.25      2.15 o 
 -10   1  14      139.61      135.48      5.63 o 
  -9   1  14       94.93       98.74      3.47 o 
  -8   1  14        2.30        2.32      0.91 o 
  -7   1  14        3.09        3.15      1.02 o 
  -6   1  14        0.02        0.41      0.73 o 
  -5   1  14       13.08       13.86      1.53 o 
  -4   1  14      317.76      291.13     11.36 o 
  -3   1  14       11.14       13.04      1.53 o 
  -2   1  14      194.06      188.76      4.53 o 
  -1   1  14       13.57       14.51      1.61 o 
   0   1  14       30.23       27.84      2.12 o 
   1   1  14        0.42        0.83      1.14 o 
   2   1  14       51.28       65.27      3.92 o 
   3   1  14       29.55       31.08      2.89 o 
   4   1  14       25.97       23.75      3.10 o 
   5   1  14        0.27        1.14      1.55 o 
 -12   2  14        2.06        2.58      1.55 o 
 -11   2  14       37.09       37.86      3.98 o 
 -10   2  14        0.02        0.25      0.87 o 
  -9   2  14       69.14       73.21      3.14 o 
  -8   2  14        4.48        4.21      1.13 o 
  -7   2  14       37.92       38.17      3.00 o 
  -6   2  14        2.27        2.64      0.94 o 
  -5   2  14        2.66        2.94      1.02 o 
  -4   2  14        4.63        2.80      1.08 o 
  -3   2  14       23.02       20.68      1.51 o 
  -2   2  14       17.27       17.87      1.39 o 
  -1   2  14       10.19       10.86      1.17 o 
   0   2  14        0.65        0.67      0.80 o 
   1   2  14       24.54       24.47      2.08 o 
   2   2  14        0.33       -0.26      0.80 o 
   3   2  14       25.61       30.09      2.74 o 
   4   2  14        3.19        1.23      1.34 o 
  -9   3  14       21.58       18.49      2.79 o 
  -8   3  14       71.26       77.02      3.32 o 
  -7   3  14       10.67       12.16      1.71 o 
  -6   3  14       70.96       74.65      3.51 o 
  -5   3  14       19.89       21.88      2.07 o 
  -4   3  14        2.45        2.60      0.80 o 
  -3   3  14        1.37        0.00      0.70 o 
  -2   3  14       20.02       24.18      3.15 o 
  -1   3  14       60.58       63.89      2.92 o 
   0   3  14       49.50       52.38      2.74 o 
   1   3  14        0.53        1.66      1.01 o 
 -12   1  15       51.81       53.39      4.03 o 
 -11   1  15        4.61        3.02      1.09 o 
 -10   1  15       10.20        7.37      1.42 o 
  -9   1  15       48.32       49.51      3.20 o 
  -8   1  15       40.93       40.86      2.70 o 
  -7   1  15        9.09       12.15      2.07 o 
  -6   1  15       14.99       20.53      6.25 o 
  -5   1  15       37.76       32.87      2.33 o 
  -4   1  15       34.00       29.96      2.30 o 
  -3   1  15        2.30        1.55      1.70 o 
  -2   1  15        8.82        9.91      1.41 o 
  -1   1  15       15.00       15.80      2.58 o 
   0   1  15        0.59        1.79      0.98 o 
   1   1  15       68.28       72.09      4.34 o 
   2   1  15       19.74       17.87      2.69 o 
 -10   2  15       17.78       23.86      3.10 o 
  -9   2  15       44.55       48.90      2.84 o 
  -8   2  15       25.61       35.32      2.59 o 
  -7   2  15      110.70      109.00      3.80 o 
  -6   2  15       51.08       51.19      7.75 o 
  -5   2  15       73.80       72.93      3.10 o 
  -4   2  15       45.75       50.50      2.59 o 
  -3   2  15       19.78       15.25      1.71 o 
  -2   2  15       42.04       44.35      6.76 o 
  -1   2  15       42.25       45.54      4.13 o 
   0   2  15       99.72      102.38      8.21 o 
   1   2  15       61.44       65.68      2.96 o 
  -6   3  15       15.84       15.08      2.69 o 
  -5   3  15        6.01        5.65      1.26 o 
  -4   3  15       20.52       22.91      2.08 o 
  -3   3  15       30.61       30.45      2.34 o 
  -9   0  16       45.99       54.43      4.03 o 
  -8   0  16        2.36        3.30      1.55 o 
  -7   0  16      106.91      108.34      5.37 o 
  -6   0  16       47.81       49.88      4.23 o 
  -5   0  16       98.80      102.24      5.16 o 
  -4   0  16       99.49      114.74      5.47 o 
  -3   0  16       38.66       40.28      3.72 o 
  -2   0  16        1.41        5.58      1.65 o 
  -1   0  16        2.12        0.93      1.24 o 
   0   0  16       27.19       28.71      3.20 o 
  -9   1  16        5.84        2.38      1.55 o 
  -8   1  16        3.91        3.01      1.13 o 
  -7   1  16       46.64       47.54      4.85 o 
  -6   1  16       17.62       15.51      3.15 o 
  -5   1  16       42.54       44.23      5.06 o 
  -4   1  16        0.04       -0.05      0.80 o 
  -3   1  16       45.82       40.21      2.66 o 
  -2   1  16       27.07       28.29      2.30 o 
  -1   1  16       12.38       13.72      1.67 o 
   0   1  16        5.29        9.09      2.07 o 
  -6   2  16        0.63       -1.14      1.14 o 
  -5   2  16       31.49       32.22      3.51 o 
  -4   2  16        4.69        5.78      1.24 o 
  -3   2  16        6.32        7.23      1.96 o 
                                                 
